# Supplementary material for: 4-(4-Pyrid­yl)pyridinium 3-amino-5-carb­oxy-2,4,6-triiodo­benzoate–5-amino-2,4,6-triiodo­isophthalic acid (1/1)
Source: Acta Crystallogr Sect E Struct Rep Online. 2010 Nov 13;66(Pt 12):o3165. doi: 10.1107/S1600536810045514 (PMC3011675; doi:10.1107/S1600536810045514)
Supplement: Supplementary file 1 [file e-66-o3165-sup1.cif]

##############################################################################
###                                                                        ###
###        Electronic paper (Acta Crystallographica Section E)             ###
###                                                                        ###
##############################################################################
#                                                                            #
# This CIF contains the data in a paper accepted for publication in Acta     #
# Crystallographica Section E. It conforms to the requirements of Notes      #
# for Authors for Section E, and has been peer reviewed under the auspices   #
# of the IUCr Commission on Journals.                                        #
#                                                                            #
# Full details of the Crystallographic Information File format               #
# are given in the paper "The Crystallographic Information File (CIF):       #
# a New Standard Archive File for Crystallography" by S. R. Hall, F. H.      #
# Allen and I. D. Brown [Acta Cryst. (1991), A47, 655-685].                  #
#                                                                            #
# The current version of the core CIF dictionary is obtainable from          #
# ftp://ftp.iucr.org/pub/cif_core.dic. The current version number is 2.4.    #
#                                                                            #
# Software is freely available for graphical display of the structure(s) in  #
# this CIF.  For information consult the CIF home page http://www.iucr.org/  #
# cif/home.html                                                              #
#                                                                            #
# This file may be used for bona fide research purposes within the           #
# scientific community so long as proper attribution is given to the journal # 
# article from which it was obtained.                                        #
#                                                                            #
##############################################################################
                                             
data_global
_audit_creation_method     SHELXL-97
_journal_date_recd_electronic     2010-10-06
_journal_date_accepted     2010-11-05
_journal_name_full     'Acta Crystallographica, Section E'
_journal_year     2010
_journal_volume     66
_journal_issue     12
_journal_page_first     o3165
_journal_page_last     o3165
_journal_paper_category     QO
_journal_coeditor_code     NK2065
_publ_contact_author
;
     Dr. Seik Weng Ng
     Department of Chemistry
     University of Malaya
     50603 Kuala Lumpur
     Malaysia
;
_publ_contact_author_email     seikweng@um.edu.my
_publ_contact_author_fax     '03 7967 4193'
_publ_contact_author_phone     '03 7967 6778'
_publ_section_title
;
4-(4-Pyridyl)pyridinium
3-amino-5-carboxy-2,4,6-triiodobenzoate--5-amino-2,4,6-triiodoisophthalic acid
(1/1)
;
loop_
    _publ_author_name
    _publ_author_address
    'Zhang, Kou-Lin'
;
     College of Chemistry and Chemical Engineering
     Yangzhou University
     Yangzhou 225002
     People's Republic of China
;
    'Diao, Guo-Wang'
;
     College of Chemistry and Chemical Engineering
     Yangzhou University
     Yangzhou 225002
     People's Republic of China
;
    'Ng, Seik Weng'
;
     Department of Chemistry
     University of Malaya
     50603 Kuala Lumpur
     Malaysia
;
_publ_section_synopsis     .
data_I
_audit_creation_method     SHELXL-97
_chemical_name_systematic
;
4-(4-Pyridyl)pyridinium
3-amino-5-carboxy-2,4,6-triiodobenzoate--5-amino-2,4,6-triiodoisophthalic acid
(1/1)
;
_chemical_name_common     ?
_chemical_formula_moiety     'C10 H9 N2 +, C8 H3 I3 N O4 -, C8 H4 I3 N O4'
_chemical_formula_sum     'C26 H16 I6 N4 O8'
_chemical_formula_iupac     'C10 H9 N2 +, C8 H3 I3 N O4 -, C8 H4 I3 N O4'
_chemical_formula_weight     1273.83
_chemical_melting_point     ?
_symmetry_cell_setting     monoclinic
_symmetry_space_group_name_H-M     'P 21/c'
_symmetry_space_group_name_Hall     '-P 2ybc'
loop_
    _symmetry_equiv_pos_as_xyz
    'x, y, z'
    '-x, y+1/2, -z+1/2'
    '-x, -y, -z'
    'x, -y-1/2, z-1/2'
_cell_length_a     7.7388(4)
_cell_length_b     34.2377(19)
_cell_length_c     13.0739(7)
_cell_angle_alpha     90.00
_cell_angle_beta     106.5060(10)
_cell_angle_gamma     90.00
_cell_volume     3321.3(3)
_cell_formula_units_Z     4
_cell_measurement_reflns_used     9939
_cell_measurement_theta_min     2.4
_cell_measurement_theta_max     27.4
_cell_measurement_temperature     295(2)
_exptl_crystal_description     Prism
_exptl_crystal_colour     Yellow
_exptl_crystal_size_max     0.08
_exptl_crystal_size_mid     0.06
_exptl_crystal_size_min     0.04
_exptl_crystal_density_diffrn     2.547
_exptl_crystal_density_meas     ?
_exptl_crystal_density_method     'not measured'
_exptl_crystal_F_000     2328
_exptl_absorpt_coefficient_mu     5.664
_exptl_absorpt_correction_type     multi-scan
_exptl_absorpt_process_details     '(SADABS; Sheldrick, 1996)'
_exptl_absorpt_correction_T_min     0.6600
_exptl_absorpt_correction_T_max     0.8051
_diffrn_ambient_temperature     295(2)
_diffrn_radiation_type     MoK\a
_diffrn_radiation_wavelength     0.71073
_diffrn_radiation_source     'fine-focus sealed tube'
_diffrn_radiation_monochromator     graphite
_diffrn_measurement_device_type     'Bruker SMART APEX'
_diffrn_measurement_method     \w
_diffrn_detector_area_resol_mean     ?
_diffrn_reflns_number     28196
_diffrn_reflns_av_R_equivalents     0.0365
_diffrn_reflns_av_sigmaI/netI     0.0328
_diffrn_reflns_theta_min     1.73
_diffrn_reflns_theta_max     27.50
_diffrn_reflns_theta_full     27.50
_diffrn_measured_fraction_theta_max     0.987
_diffrn_measured_fraction_theta_full     0.987
_diffrn_reflns_limit_h_min     -9
_diffrn_reflns_limit_h_max     9
_diffrn_reflns_limit_k_min     -44
_diffrn_reflns_limit_k_max     44
_diffrn_reflns_limit_l_min     -16
_diffrn_reflns_limit_l_max     16
_diffrn_standards_number     0
_diffrn_standards_interval_count     0
_diffrn_standards_interval_time     0
_diffrn_standards_decay_%     0
_reflns_number_total     7506
_reflns_number_gt     6365
_reflns_threshold_expression     I>2\s(I)
_refine_ls_structure_factor_coef     Fsqd
_refine_ls_matrix_type     full
_refine_ls_R_factor_all     0.0406
_refine_ls_R_factor_gt     0.0321
_refine_ls_wR_factor_gt     0.0781
_refine_ls_wR_factor_ref     0.0820
_refine_ls_goodness_of_fit_ref     1.028
_refine_ls_restrained_S_all     1.028
_refine_ls_number_reflns     7506
_refine_ls_number_parameters     429
_refine_ls_number_restraints     8
_refine_ls_hydrogen_treatment     mixed
_refine_ls_weighting_scheme     calc
_refine_ls_weighting_details
         'calc w=1/[\s^2^(Fo^2^)+(0.0387P)^2^+6.6421P] where P=(Fo^2^+2Fc^2^)/3'
_atom_sites_solution_hydrogens     geom
_atom_sites_solution_primary     direct
_atom_sites_solution_secondary     difmap
_refine_ls_shift/su_max     0.001
_refine_ls_shift/su_mean     0.001
_refine_diff_density_max     1.247
_refine_diff_density_min     -1.262
_refine_ls_extinction_method     none
_refine_ls_extinction_coef     ?
loop_
    _atom_type_symbol
    _atom_type_description
    _atom_type_scat_dispersion_real
    _atom_type_scat_dispersion_imag
    _atom_type_scat_source
    'C' 'C' 0.0033 0.0016
                         'International Tables Vol C Tables 4.2.6.8 and 6.1.1.4'
    'H' 'H' 0.0000 0.0000
                         'International Tables Vol C Tables 4.2.6.8 and 6.1.1.4'
    'N' 'N' 0.0061 0.0033
                         'International Tables Vol C Tables 4.2.6.8 and 6.1.1.4'
    'O' 'O' 0.0106 0.0060
                         'International Tables Vol C Tables 4.2.6.8 and 6.1.1.4'
    'I' 'I' -0.4742 1.8119
                         'International Tables Vol C Tables 4.2.6.8 and 6.1.1.4'
_computing_data_collection     'APEX2 (Bruker, 2007)'
_computing_cell_refinement     'SAINT (Bruker, 2007)'
_computing_data_reduction     'SAINT (Bruker, 2007)'
_computing_structure_solution     'SHELXS97 (Sheldrick, 2008)'
_computing_structure_refinement     'SHELXL97 (Sheldrick, 2008)'
_computing_molecular_graphics     'X-SEED (Barbour, 2001)'
_computing_publication_material     'publCIF (Westrip, 2010)'
loop_
    _atom_site_type_symbol
    _atom_site_label
    _atom_site_fract_x
    _atom_site_fract_y
    _atom_site_fract_z
    _atom_site_U_iso_or_equiv
    _atom_site_adp_type
    _atom_site_calc_flag
    _atom_site_refinement_flags
    _atom_site_occupancy
    _atom_site_disorder_assembly
    _atom_site_disorder_group
    I I1 0.89589(4) 0.633599(10) 0.26091(3) 0.03827(9) Uani d . 1 . .
    I I2 0.17486(6) 0.713602(10) 0.08490(4) 0.05879(13) Uani d . 1 . .
    I I3 0.22245(5) 0.537807(9) 0.07851(3) 0.03820(9) Uani d . 1 . .
    I I4 0.63572(4) 0.521651(8) 0.65077(2) 0.03066(8) Uani d . 1 . .
    I I5 0.57056(6) 0.666532(10) 0.90690(3) 0.04259(10) Uani d . 1 . .
    I I6 0.36084(5) 0.672374(10) 0.42509(3) 0.04230(10) Uani d . 1 . .
    O O1 0.6872(5) 0.54473(9) 0.2775(2) 0.0315(7) Uani d . 1 . .
    O O2 0.6823(5) 0.54041(10) 0.1070(3) 0.0370(8) Uani d . 1 . .
    O O3 0.6689(6) 0.71617(11) 0.1148(3) 0.0430(9) Uani d D 1 . .
    H H3O 0.724(12) 0.7376(14) 0.130(7) 0.12(4) Uiso d D 1 . .
    O O4 0.6193(7) 0.72189(11) 0.2738(3) 0.0577(12) Uani d . 1 . .
    O O5 0.6413(5) 0.58392(11) 0.4353(3) 0.0368(8) Uani d D 1 . .
    H H5O 0.628(8) 0.5720(16) 0.377(3) 0.055(19) Uiso d D 1 . .
    O O6 0.3505(5) 0.56703(11) 0.4066(3) 0.0432(9) Uani d . 1 . .
    O O7 0.5332(5) 0.56640(12) 0.9082(3) 0.0394(8) Uani d D 1 . .
    H H7O 0.575(9) 0.5570(19) 0.970(2) 0.07(2) Uiso d D 1 . .
    O O8 0.8114(5) 0.56830(13) 0.8926(3) 0.0449(9) Uani d . 1 . .
    N N1 0.0653(6) 0.62476(12) 0.0256(4) 0.0362(9) Uani d D 1 . .
    H H11 0.004(7) 0.6029(9) 0.018(4) 0.045(16) Uiso d D 1 . .
    H H12 -0.001(7) 0.6455(11) 0.029(5) 0.048(17) Uiso d D 1 . .
    N N2 0.4185(7) 0.69823(12) 0.6687(4) 0.0423(11) Uani d D 1 . .
    H H21 0.461(8) 0.7106(16) 0.730(3) 0.052(18) Uiso d D 1 . .
    H H22 0.412(8) 0.7143(14) 0.615(3) 0.048(17) Uiso d D 1 . .
    N N3 0.8284(5) 0.47376(12) 0.3134(3) 0.0324(9) Uani d D 1 . .
    H H3 0.787(8) 0.4976(7) 0.299(5) 0.055(18) Uiso d D 1 . .
    N N4 1.1535(6) 0.28111(12) 0.3578(4) 0.0399(10) Uani d . 1 . .
    C C1 0.6421(6) 0.55702(12) 0.1815(3) 0.0255(9) Uani d . 1 . .
    C C2 0.5326(6) 0.59425(12) 0.1600(3) 0.0228(9) Uani d . 1 . .
    C C3 0.6155(6) 0.63055(12) 0.1880(3) 0.0241(9) Uani d . 1 . .
    C C4 0.5151(6) 0.66494(12) 0.1677(3) 0.0258(9) Uani d . 1 . .
    C C5 0.3306(6) 0.66243(12) 0.1171(4) 0.0263(9) Uani d . 1 . .
    C C6 0.2431(6) 0.62650(12) 0.0846(3) 0.0262(9) Uani d . 1 . .
    C C7 0.3500(6) 0.59272(12) 0.1111(3) 0.0248(9) Uani d . 1 . .
    C C8 0.6070(7) 0.70421(13) 0.1925(4) 0.0315(10) Uani d . 1 . .
    C C9 0.6552(6) 0.57584(13) 0.8604(3) 0.0256(9) Uani d . 1 . .
    C C10 0.5792(6) 0.59878(13) 0.7573(3) 0.0230(9) Uani d . 1 . .
    C C11 0.5321(7) 0.63773(13) 0.7594(3) 0.0281(9) Uani d . 1 . .
    C C12 0.4688(6) 0.66010(13) 0.6662(4) 0.0282(9) Uani d . 1 . .
    C C13 0.4532(6) 0.64080(13) 0.5687(3) 0.0256(9) Uani d . 1 . .
    C C14 0.5027(6) 0.60201(12) 0.5647(3) 0.0228(8) Uani d . 1 . .
    C C15 0.5677(6) 0.58054(12) 0.6596(3) 0.0244(9) Uani d . 1 . .
    C C16 0.4885(6) 0.58222(13) 0.4591(3) 0.0267(9) Uani d . 1 . .
    C C17 0.8615(7) 0.45571(14) 0.4059(4) 0.0361(11) Uani d . 1 . .
    H H17 0.8434 0.4689 0.4641 0.043 Uiso calc R 1 . .
    C C18 0.9221(7) 0.41776(14) 0.4184(4) 0.0329(10) Uani d . 1 . .
    H H18 0.9461 0.4056 0.4846 0.040 Uiso calc R 1 . .
    C C19 0.9471(6) 0.39770(12) 0.3306(4) 0.0258(9) Uani d . 1 . .
    C C20 0.9103(7) 0.41793(14) 0.2341(4) 0.0337(11) Uani d . 1 . .
    H H20 0.9257 0.4057 0.1737 0.040 Uiso calc R 1 . .
    C C21 0.8514(7) 0.45584(15) 0.2286(4) 0.0375(11) Uani d . 1 . .
    H H21A 0.8271 0.4692 0.1641 0.045 Uiso calc R 1 . .
    C C22 1.1572(7) 0.30185(14) 0.4440(4) 0.0393(12) Uani d . 1 . .
    H H22A 1.2063 0.2907 0.5109 0.047 Uiso calc R 1 . .
    C C23 1.0905(7) 0.33952(14) 0.4377(4) 0.0381(12) Uani d . 1 . .
    H H23 1.0955 0.3532 0.4999 0.046 Uiso calc R 1 . .
    C C24 1.0163(6) 0.35702(13) 0.3398(4) 0.0273(9) Uani d . 1 . .
    C C25 1.0087(9) 0.33460(16) 0.2503(5) 0.0474(14) Uani d . 1 . .
    H H25 0.9564 0.3446 0.1823 0.057 Uiso calc R 1 . .
    C C26 1.0804(9) 0.29694(16) 0.2632(5) 0.0505(15) Uani d . 1 . .
    H H26 1.0766 0.2823 0.2026 0.061 Uiso calc R 1 . .
loop_
    _atom_site_aniso_label
    _atom_site_aniso_U_11
    _atom_site_aniso_U_22
    _atom_site_aniso_U_33
    _atom_site_aniso_U_12
    _atom_site_aniso_U_13
    _atom_site_aniso_U_23
    I1 0.03160(17) 0.04546(19) 0.03463(18) -0.00668(14) 0.00433(13) 0.00376(14)
    I2 0.0485(2) 0.02261(17) 0.1008(4) 0.00977(15) 0.0140(2) 0.00154(18)
    I3 0.0456(2) 0.02220(15) 0.03956(19) -0.00873(13) 0.00046(15) 0.00157(12)
    I4 0.04117(18) 0.02040(14) 0.02876(16) 0.00191(12) 0.00727(13) -0.00067(11)
    I5 0.0665(2) 0.03696(18) 0.02578(17) 0.00401(16) 0.01550(16) -0.00919(13)
    I6 0.0586(2) 0.03503(18) 0.02813(17) 0.00338(15) 0.00399(15) 0.00980(13)
    O1 0.048(2) 0.0260(16) 0.0220(16) 0.0110(14) 0.0115(14) 0.0039(12)
    O2 0.055(2) 0.0356(19) 0.0235(16) 0.0134(16) 0.0155(16) 0.0004(14)
    O3 0.063(3) 0.034(2) 0.036(2) -0.0227(18) 0.0215(18) -0.0058(16)
    O4 0.106(4) 0.032(2) 0.041(2) -0.021(2) 0.031(2) -0.0154(17)
    O5 0.048(2) 0.040(2) 0.0256(18) -0.0024(16) 0.0162(16) -0.0078(15)
    O6 0.047(2) 0.044(2) 0.0331(19) -0.0068(17) 0.0031(17) -0.0128(16)
    O7 0.0347(19) 0.054(2) 0.033(2) 0.0066(16) 0.0138(16) 0.0192(17)
    O8 0.0283(19) 0.066(3) 0.037(2) 0.0010(17) 0.0044(15) 0.0109(18)
    N1 0.031(2) 0.027(2) 0.044(2) -0.0006(17) 0.0019(19) -0.0031(19)
    N2 0.073(3) 0.020(2) 0.035(3) 0.011(2) 0.017(2) 0.0015(18)
    N3 0.031(2) 0.027(2) 0.040(2) 0.0103(17) 0.0100(18) 0.0067(17)
    N4 0.048(3) 0.024(2) 0.052(3) 0.0102(18) 0.020(2) 0.0028(19)
    C1 0.032(2) 0.0177(19) 0.026(2) -0.0002(17) 0.0067(18) 0.0001(17)
    C2 0.035(2) 0.0186(19) 0.0145(19) 0.0001(17) 0.0065(17) 0.0022(15)
    C3 0.025(2) 0.028(2) 0.020(2) -0.0031(17) 0.0066(17) -0.0006(17)
    C4 0.040(3) 0.0163(19) 0.023(2) -0.0027(17) 0.0116(19) -0.0006(16)
    C5 0.034(2) 0.0162(19) 0.030(2) 0.0028(17) 0.0112(19) 0.0021(17)
    C6 0.035(2) 0.023(2) 0.022(2) 0.0023(18) 0.0102(18) 0.0008(17)
    C7 0.035(2) 0.0157(18) 0.023(2) -0.0047(17) 0.0080(18) -0.0014(16)
    C8 0.044(3) 0.018(2) 0.033(2) -0.0019(19) 0.011(2) -0.0022(18)
    C9 0.033(3) 0.025(2) 0.019(2) -0.0019(18) 0.0067(18) -0.0033(16)
    C10 0.024(2) 0.027(2) 0.018(2) -0.0044(17) 0.0061(16) -0.0021(16)
    C11 0.039(3) 0.025(2) 0.021(2) -0.0028(19) 0.0092(19) -0.0037(17)
    C12 0.034(3) 0.020(2) 0.031(2) -0.0035(18) 0.009(2) -0.0039(17)
    C13 0.030(2) 0.027(2) 0.019(2) 0.0010(18) 0.0044(17) 0.0050(17)
    C14 0.028(2) 0.0212(19) 0.021(2) -0.0026(16) 0.0088(17) -0.0015(16)
    C15 0.028(2) 0.020(2) 0.025(2) -0.0013(16) 0.0073(18) -0.0020(17)
    C16 0.034(3) 0.023(2) 0.021(2) 0.0009(18) 0.0050(19) 0.0002(17)
    C17 0.041(3) 0.030(2) 0.039(3) 0.011(2) 0.015(2) -0.001(2)
    C18 0.043(3) 0.026(2) 0.032(2) 0.010(2) 0.015(2) 0.0045(19)
    C19 0.027(2) 0.022(2) 0.029(2) 0.0044(17) 0.0088(18) 0.0023(17)
    C20 0.044(3) 0.027(2) 0.033(3) 0.003(2) 0.015(2) 0.0045(19)
    C21 0.046(3) 0.035(3) 0.034(3) 0.007(2) 0.015(2) 0.008(2)
    C22 0.049(3) 0.026(2) 0.042(3) 0.008(2) 0.010(2) 0.004(2)
    C23 0.050(3) 0.027(2) 0.038(3) 0.007(2) 0.014(2) 0.003(2)
    C24 0.026(2) 0.025(2) 0.032(2) 0.0052(17) 0.0108(19) 0.0011(18)
    C25 0.064(4) 0.037(3) 0.039(3) 0.015(3) 0.011(3) 0.004(2)
    C26 0.078(4) 0.033(3) 0.041(3) 0.016(3) 0.018(3) -0.004(2)
loop_
    _geom_bond_atom_site_label_1
    _geom_bond_atom_site_label_2
    _geom_bond_site_symmetry_2
    _geom_bond_distance
    _geom_bond_publ_flag
    I1 C3 . 2.110(4) ?
    I2 C5 . 2.100(4) ?
    I3 C7 . 2.110(4) ?
    I4 C15 . 2.095(4) ?
    I5 C11 . 2.111(4) ?
    I6 C13 . 2.108(4) ?
    O1 C1 . 1.276(5) ?
    O2 C1 . 1.241(5) ?
    O3 C8 . 1.307(6) ?
    O3 H3O . 0.840(10)
                     ?
    O4 C8 . 1.203(6) ?
    O5 C16 . 1.307(6) ?
    O5 H5O . 0.840(10)
                     ?
    O6 C16 . 1.211(6) ?
    O7 C9 . 1.313(6) ?
    O7 H7O . 0.840(10)
                     ?
    O8 C9 . 1.190(6) ?
    N1 C6 . 1.374(6) ?
    N1 H11 . 0.880(10)
                     ?
    N1 H12 . 0.880(10)
                     ?
    N2 C12 . 1.366(6) ?
    N2 H21 . 0.880(10)
                     ?
    N2 H22 . 0.880(10)
                     ?
    N3 C17 . 1.316(6) ?
    N3 C21 . 1.323(7) ?
    N3 H3 . 0.878(10) ?
    N4 C26 . 1.322(7) ?
    N4 C22 . 1.325(7) ?
    C1 C2 . 1.512(6) ?
    C2 C7 . 1.376(6) ?
    C2 C3 . 1.399(6) ?
    C3 C4 . 1.394(6) ?
    C4 C5 . 1.395(7) ?
    C4 C8 . 1.513(6) ?
    C5 C6 . 1.410(6) ?
    C6 C7 . 1.407(6) ?
    C9 C10 . 1.526(6) ?
    C10 C11 . 1.385(6) ?
    C10 C15 . 1.402(6) ?
    C11 C12 . 1.404(6) ?
    C12 C13 . 1.409(6) ?
    C13 C14 . 1.388(6) ?
    C14 C15 . 1.406(6) ?
    C14 C16 . 1.513(6) ?
    C17 C18 . 1.375(6) ?
    C17 H17 . 0.9300 ?
    C18 C19 . 1.398(6) ?
    C18 H18 . 0.9300 ?
    C19 C20 . 1.396(6) ?
    C19 C24 . 1.485(6) ?
    C20 C21 . 1.371(7) ?
    C20 H20 . 0.9300 ?
    C21 H21A . 0.9300 ?
    C22 C23 . 1.383(7) ?
    C22 H22A . 0.9300 ?
    C23 C24 . 1.382(7) ?
    C23 H23 . 0.9300 ?
    C24 C25 . 1.387(7) ?
    C25 C26 . 1.395(7) ?
    C25 H25 . 0.9300 ?
    C26 H26 . 0.9300 ?
loop_
    _geom_angle_atom_site_label_1
    _geom_angle_atom_site_label_2
    _geom_angle_atom_site_label_3
    _geom_angle_site_symmetry_1
    _geom_angle_site_symmetry_3
    _geom_angle
    _geom_angle_publ_flag
    C8 O3 H3O . . 111(6) ?
    C16 O5 H5O . . 108(4) ?
    C9 O7 H7O . . 115(5) ?
    C6 N1 H11 . . 122(4) ?
    C6 N1 H12 . . 116(4) ?
    H11 N1 H12 . . 113(6) ?
    C12 N2 H21 . . 117(4) ?
    C12 N2 H22 . . 122(4) ?
    H21 N2 H22 . . 110(6) ?
    C17 N3 C21 . . 121.0(4) ?
    C17 N3 H3 . . 127(4) ?
    C21 N3 H3 . . 112(4) ?
    C26 N4 C22 . . 118.5(4) ?
    O2 C1 O1 . . 124.1(4) ?
    O2 C1 C2 . . 119.6(4) ?
    O1 C1 C2 . . 116.3(4) ?
    C7 C2 C3 . . 119.3(4) ?
    C7 C2 C1 . . 120.1(4) ?
    C3 C2 C1 . . 120.6(4) ?
    C4 C3 C2 . . 120.7(4) ?
    C4 C3 I1 . . 119.4(3) ?
    C2 C3 I1 . . 119.9(3) ?
    C3 C4 C5 . . 118.6(4) ?
    C3 C4 C8 . . 120.5(4) ?
    C5 C4 C8 . . 120.8(4) ?
    C4 C5 C6 . . 122.4(4) ?
    C4 C5 I2 . . 119.7(3) ?
    C6 C5 I2 . . 117.9(3) ?
    N1 C6 C7 . . 121.8(4) ?
    N1 C6 C5 . . 121.7(4) ?
    C7 C6 C5 . . 116.4(4) ?
    C2 C7 C6 . . 122.5(4) ?
    C2 C7 I3 . . 119.2(3) ?
    C6 C7 I3 . . 118.3(3) ?
    O4 C8 O3 . . 125.1(4) ?
    O4 C8 C4 . . 123.4(4) ?
    O3 C8 C4 . . 111.4(4) ?
    O8 C9 O7 . . 125.0(4) ?
    O8 C9 C10 . . 121.5(4) ?
    O7 C9 C10 . . 113.5(4) ?
    C11 C10 C15 . . 119.9(4) ?
    C11 C10 C9 . . 121.0(4) ?
    C15 C10 C9 . . 119.0(4) ?
    C10 C11 C12 . . 122.5(4) ?
    C10 C11 I5 . . 119.9(3) ?
    C12 C11 I5 . . 117.5(3) ?
    N2 C12 C11 . . 122.2(4) ?
    N2 C12 C13 . . 121.2(4) ?
    C11 C12 C13 . . 116.6(4) ?
    C14 C13 C12 . . 122.0(4) ?
    C14 C13 I6 . . 119.0(3) ?
    C12 C13 I6 . . 119.0(3) ?
    C13 C14 C15 . . 120.0(4) ?
    C13 C14 C16 . . 120.9(4) ?
    C15 C14 C16 . . 119.1(4) ?
    C10 C15 C14 . . 119.0(4) ?
    C10 C15 I4 . . 121.8(3) ?
    C14 C15 I4 . . 119.1(3) ?
    O6 C16 O5 . . 126.6(4) ?
    O6 C16 C14 . . 122.2(4) ?
    O5 C16 C14 . . 111.2(4) ?
    N3 C17 C18 . . 121.6(5) ?
    N3 C17 H17 . . 119.2 ?
    C18 C17 H17 . . 119.2 ?
    C17 C18 C19 . . 119.2(4) ?
    C17 C18 H18 . . 120.4 ?
    C19 C18 H18 . . 120.4 ?
    C20 C19 C18 . . 117.3(4) ?
    C20 C19 C24 . . 121.0(4) ?
    C18 C19 C24 . . 121.7(4) ?
    C21 C20 C19 . . 119.8(4) ?
    C21 C20 H20 . . 120.1 ?
    C19 C20 H20 . . 120.1 ?
    N3 C21 C20 . . 121.1(5) ?
    N3 C21 H21A . . 119.4 ?
    C20 C21 H21A . . 119.4 ?
    N4 C22 C23 . . 122.1(5) ?
    N4 C22 H22A . . 119.0 ?
    C23 C22 H22A . . 119.0 ?
    C24 C23 C22 . . 120.6(5) ?
    C24 C23 H23 . . 119.7 ?
    C22 C23 H23 . . 119.7 ?
    C23 C24 C25 . . 116.6(4) ?
    C23 C24 C19 . . 121.8(4) ?
    C25 C24 C19 . . 121.5(4) ?
    C24 C25 C26 . . 119.3(5) ?
    C24 C25 H25 . . 120.3 ?
    C26 C25 H25 . . 120.3 ?
    N4 C26 C25 . . 122.8(5) ?
    N4 C26 H26 . . 118.6 ?
    C25 C26 H26 . . 118.6 ?
loop_
    _geom_torsion_atom_site_label_1
    _geom_torsion_atom_site_label_2
    _geom_torsion_atom_site_label_3
    _geom_torsion_atom_site_label_4
    _geom_torsion_site_symmetry_1
    _geom_torsion_site_symmetry_2
    _geom_torsion_site_symmetry_3
    _geom_torsion_site_symmetry_4
    _geom_torsion
    _geom_torsion_publ_flag
    O2 C1 C2 C7 . . . . 76.5(6) ?
    O1 C1 C2 C7 . . . . -103.4(5) ?
    O2 C1 C2 C3 . . . . -102.6(5) ?
    O1 C1 C2 C3 . . . . 77.5(5) ?
    C7 C2 C3 C4 . . . . 0.5(6) ?
    C1 C2 C3 C4 . . . . 179.6(4) ?
    C7 C2 C3 I1 . . . . -179.1(3) ?
    C1 C2 C3 I1 . . . . 0.0(5) ?
    C2 C3 C4 C5 . . . . -1.2(6) ?
    I1 C3 C4 C5 . . . . 178.4(3) ?
    C2 C3 C4 C8 . . . . -176.6(4) ?
    I1 C3 C4 C8 . . . . 3.0(5) ?
    C3 C4 C5 C6 . . . . -0.8(7) ?
    C8 C4 C5 C6 . . . . 174.5(4) ?
    C3 C4 C5 I2 . . . . -179.9(3) ?
    C8 C4 C5 I2 . . . . -4.5(6) ?
    C4 C5 C6 N1 . . . . -173.5(4) ?
    I2 C5 C6 N1 . . . . 5.6(6) ?
    C4 C5 C6 C7 . . . . 3.3(6) ?
    I2 C5 C6 C7 . . . . -177.6(3) ?
    C3 C2 C7 C6 . . . . 2.2(6) ?
    C1 C2 C7 C6 . . . . -176.9(4) ?
    C3 C2 C7 I3 . . . . -175.9(3) ?
    C1 C2 C7 I3 . . . . 5.1(5) ?
    N1 C6 C7 C2 . . . . 172.8(4) ?
    C5 C6 C7 C2 . . . . -4.0(6) ?
    N1 C6 C7 I3 . . . . -9.1(6) ?
    C5 C6 C7 I3 . . . . 174.0(3) ?
    C3 C4 C8 O4 . . . . -96.2(6) ?
    C5 C4 C8 O4 . . . . 88.5(7) ?
    C3 C4 C8 O3 . . . . 84.2(5) ?
    C5 C4 C8 O3 . . . . -91.1(5) ?
    O8 C9 C10 C11 . . . . -104.2(6) ?
    O7 C9 C10 C11 . . . . 74.8(5) ?
    O8 C9 C10 C15 . . . . 71.9(6) ?
    O7 C9 C10 C15 . . . . -109.2(5) ?
    C15 C10 C11 C12 . . . . 1.3(7) ?
    C9 C10 C11 C12 . . . . 177.3(4) ?
    C15 C10 C11 I5 . . . . -174.7(3) ?
    C9 C10 C11 I5 . . . . 1.3(6) ?
    C10 C11 C12 N2 . . . . 178.4(5) ?
    I5 C11 C12 N2 . . . . -5.5(6) ?
    C10 C11 C12 C13 . . . . 0.6(7) ?
    I5 C11 C12 C13 . . . . 176.7(3) ?
    N2 C12 C13 C14 . . . . -179.6(5) ?
    C11 C12 C13 C14 . . . . -1.9(7) ?
    N2 C12 C13 I6 . . . . 2.7(6) ?
    C11 C12 C13 I6 . . . . -179.6(3) ?
    C12 C13 C14 C15 . . . . 1.2(7) ?
    I6 C13 C14 C15 . . . . 178.9(3) ?
    C12 C13 C14 C16 . . . . -178.6(4) ?
    I6 C13 C14 C16 . . . . -1.0(6) ?
    C11 C10 C15 C14 . . . . -2.0(6) ?
    C9 C10 C15 C14 . . . . -178.1(4) ?
    C11 C10 C15 I4 . . . . -179.7(3) ?
    C9 C10 C15 I4 . . . . 4.2(6) ?
    C13 C14 C15 C10 . . . . 0.8(6) ?
    C16 C14 C15 C10 . . . . -179.4(4) ?
    C13 C14 C15 I4 . . . . 178.6(3) ?
    C16 C14 C15 I4 . . . . -1.6(5) ?
    C13 C14 C16 O6 . . . . -86.0(6) ?
    C15 C14 C16 O6 . . . . 94.1(6) ?
    C13 C14 C16 O5 . . . . 94.3(5) ?
    C15 C14 C16 O5 . . . . -85.6(5) ?
    C21 N3 C17 C18 . . . . 0.5(8) ?
    N3 C17 C18 C19 . . . . -0.8(8) ?
    C17 C18 C19 C20 . . . . 0.7(7) ?
    C17 C18 C19 C24 . . . . 178.6(5) ?
    C18 C19 C20 C21 . . . . -0.3(7) ?
    C24 C19 C20 C21 . . . . -178.2(5) ?
    C17 N3 C21 C20 . . . . 0.0(8) ?
    C19 C20 C21 N3 . . . . 0.0(8) ?
    C26 N4 C22 C23 . . . . -1.3(9) ?
    N4 C22 C23 C24 . . . . 0.1(9) ?
    C22 C23 C24 C25 . . . . 1.6(8) ?
    C22 C23 C24 C19 . . . . -178.7(5) ?
    C20 C19 C24 C23 . . . . 165.6(5) ?
    C18 C19 C24 C23 . . . . -12.2(7) ?
    C20 C19 C24 C25 . . . . -14.8(7) ?
    C18 C19 C24 C25 . . . . 167.4(5) ?
    C23 C24 C25 C26 . . . . -2.2(9) ?
    C19 C24 C25 C26 . . . . 178.1(5) ?
    C22 N4 C26 C25 . . . . 0.6(9) ?
    C24 C25 C26 N4 . . . . 1.2(10) ?
loop_
    _geom_hbond_atom_site_label_D
    _geom_hbond_atom_site_label_H
    _geom_hbond_atom_site_label_A
    _geom_hbond_site_symmetry_A
    _geom_hbond_distance_DH
    _geom_hbond_distance_HA
    _geom_hbond_distance_DA
    _geom_hbond_angle_DHA
    _geom_hbond_publ_flag
    N1 H11 O8 1_454 0.880(10)
                            2.22(4) 2.946(6) 141(5) yes
    N3 H3 O1 . 0.880(10)
                       1.780(10)
                               2.651(5) 174(6) yes
    O3 H3o N4 2_755 0.840(10)
                            1.75(2) 2.585(5) 171(9) yes
    O5 H5o O1 . 0.840(10)
                        1.77(3) 2.568(4) 159(6) yes
    O7 H7o O2 1_556 0.840(10)
                            1.840(10)
                                    2.679(5) 174(7) yes
