# Supplementary material for: 4-(4-Pyrid­yl)pyridinium 3-amino-5-carb­oxy-2,4,6-triiodo­benzoate–5-amino-2,4,6-triiodo­isophthalic acid (1/1)
Source: Acta Crystallogr Sect E Struct Rep Online. 2010 Nov 13;66(Pt 12):o3165. doi: 10.1107/S1600536810045514 (PMC3011675; doi:10.1107/S1600536810045514)
Supplement: Supplementary file 2 [file e-66-o3165-Isup2.hkl]

# 
# h,k,l, Fc-squared, Fo-squared, sigma(Fo-squared) and status flag 
# 
data_I
_shelx_title '  P21/c' 
_shelx_refln_list_code          4 
_shelx_F_calc_maximum      662.38 
_exptl_crystal_F_000      2328.00 
_reflns_d_resolution_high  0.7697 
 
loop_ 
 _symmetry_equiv_pos_as_xyz 
 'x, y, z' 
 '-x, y+1/2, -z+1/2' 
 '-x, -y, -z' 
 'x, -y-1/2, z-1/2' 
 
_cell_length_a     7.7388 
_cell_length_b    34.2377 
_cell_length_c    13.0739 
_cell_angle_alpha  90.000 
_cell_angle_beta  106.506 
_cell_angle_gamma  90.000 
 
_shelx_F_squared_multiplier     1.000 
 
loop_ 
 _refln_index_h 
 _refln_index_k 
 _refln_index_l 
 _refln_F_squared_calc 
 _refln_F_squared_meas 
 _refln_F_squared_sigma 
 _refln_observed_status 
   1   0   0   100973.07    98764.38   3608.66 o 
   2   0   0     1518.25     1200.74     57.80 o 
   3   0   0     2321.18     2329.39     92.25 o 
   4   0   0   123468.51   112391.08   2951.01 o 
   5   0   0    15635.46    15498.09    394.72 o 
   6   0   0      810.58      937.94     88.85 o 
   7   0   0    17252.25    17373.34    584.95 o 
   8   0   0     1089.25      870.00    198.16 o 
   9   0   0     1889.52     1712.70    266.01 o 
   1   1   0     4742.70     4812.98    139.53 o 
   2   1   0     3477.28     3030.86     80.83 o 
   4   1   0     1345.21     1196.98     55.07 o 
   5   1   0    13814.19    13085.75    244.01 o 
   6   1   0    17869.30    17230.28    315.96 o 
   7   1   0     7169.75     8311.05    287.80 o 
   8   1   0      281.67      105.88     95.63 o 
   9   1   0      390.17      363.65    126.23 o 
   1   2   0     2743.40     2463.68     67.14 o 
   2   2   0    27381.99    27506.77    436.26 o 
   3   2   0    15952.52    16519.92    274.35 o 
   4   2   0     5289.13     4445.96    114.11 o 
   5   2   0        2.95       -6.85     27.50 o 
   6   2   0      670.08      826.04     79.11 o 
   7   2   0    11088.07    11300.18    374.61 o 
   8   2   0     2849.12     2802.51    214.01 o 
   9   2   0      823.88      880.99    357.85 o 
   1   3   0    11068.98    11643.27    202.68 o 
   2   3   0     7125.69     7580.45    147.63 o 
   3   3   0    25550.18    24969.24    396.31 o 
   4   3   0     1056.37     1201.89     54.23 o 
   5   3   0    14224.06    13485.40    249.56 o 
   6   3   0     1256.60     1427.49     89.45 o 
   7   3   0      231.87      249.57     93.15 o 
   8   3   0        4.47      -38.58    128.45 o 
   9   3   0       54.72      101.24    109.77 o 
   0   4   0    22715.40    21701.74    981.26 o 
   1   4   0       21.17       79.47     22.05 o 
   2   4   0   181393.55   178317.95   3643.99 o 
   3   4   0        0.98       39.31     47.87 o 
   4   4   0      925.94      911.10     54.40 o 
   5   4   0    37218.00    36710.52    588.00 o 
   6   4   0    15323.02    14690.18    308.29 o 
   7   4   0     1597.37     1966.96    169.74 o 
   8   4   0       43.57       -3.38     74.57 o 
   9   4   0     1940.20     1662.84    185.28 o 
   1   5   0    14236.58    12982.31    362.27 o 
   2   5   0   260185.23   248846.55   6524.72 o 
   3   5   0      552.88      550.71     32.98 o 
   4   5   0    42902.51    40926.19    714.45 o 
   5   5   0    30025.08    29584.73    556.30 o 
   6   5   0     6338.25     6021.34    189.72 o 
   7   5   0     3017.23     3092.27    171.88 o 
   8   5   0      212.15       72.52     72.71 o 
   9   5   0     2899.08     2640.18    227.13 o 
   0   6   0   162458.95   134465.86   2789.17 o 
   2   6   0     4746.67     5642.07    106.08 o 
   3   6   0    19769.47    18679.82    305.75 o 
   4   6   0    27380.96    25922.79    421.44 o 
   5   6   0     4075.56     3680.98    104.57 o 
   6   6   0     1249.63     1353.63     94.16 o 
   7   6   0      407.04      440.78     95.90 o 
   8   6   0     2286.16     2040.80    175.33 o 
   9   6   0      672.71      427.12    132.88 o 
   1   7   0    27893.59    29589.18    725.80 o 
   2   7   0    31557.30    30894.49    528.94 o 
   3   7   0    23156.86    22027.82    354.80 o 
   4   7   0     1413.35     1792.36     63.92 o 
   5   7   0      509.33      542.63     48.15 o 
   6   7   0     1368.31     1253.56     92.33 o 
   7   7   0     1326.79     1195.75    120.30 o 
   8   7   0     2317.10     2989.72    187.01 o 
   9   7   0        1.32       35.95    112.33 o 
   0   8   0    68528.47    66084.67   1402.89 o 
   1   8   0    67963.87    67631.99   1114.50 o 
   2   8   0     9390.84     9553.26    188.54 o 
   3   8   0       67.76      109.17     22.19 o 
   4   8   0      566.16      671.30     93.70 o 
   5   8   0    18365.77    18189.77    410.26 o 
   6   8   0     5816.54     5768.46    188.86 o 
   7   8   0       35.78       47.72     71.43 o 
   8   8   0     1788.07     2320.66    170.97 o 
   9   8   0      277.60      225.34    123.05 o 
   1   9   0    14728.71    16457.96    299.91 o 
   2   9   0     3716.65     3925.17     97.98 o 
   3   9   0    89975.93    86731.62   1293.67 o 
   4   9   0    28463.01    28532.29    460.83 o 
   5   9   0    32921.05    31234.26    570.70 o 
   6   9   0      137.00      280.66     63.19 o 
   7   9   0     2239.36     2229.30    159.05 o 
   8   9   0      659.14      585.58    118.52 o 
   9   9   0      184.04      219.53    134.99 o 
   0  10   0    34722.09    34007.20    753.11 o 
   1  10   0      356.93      428.44     36.39 o 
   2  10   0      328.02      354.14     33.24 o 
   3  10   0        4.95       83.95     36.54 o 
   4  10   0     2782.17     2841.23     81.28 o 
   5  10   0     1123.13     1321.50     97.61 o 
   6  10   0     5992.84     5978.41    200.12 o 
   7  10   0      189.78      125.20     76.29 o 
   8  10   0      393.22      329.74     94.66 o 
   9  10   0     4607.32     4394.72    240.67 o 
   1  11   0     2112.01     1961.48     62.78 o 
   2  11   0    74448.24    75955.90   1409.48 o 
   3  11   0    10320.43    10814.70    248.74 o 
   4  11   0    76776.15    74445.63   1255.07 o 
   5  11   0    28812.71    29144.49    540.93 o 
   6  11   0     3094.18     2897.73    135.49 o 
   7  11   0     3684.01     3412.26    233.95 o 
   8  11   0     2324.02     2493.34    216.57 o 
   9  11   0     1709.41     2011.28    185.14 o 
   0  12   0    29132.55    28236.64    641.36 o 
   1  12   0   201712.95   191007.94   2803.48 o 
   2  12   0   105802.66   109350.70   2007.10 o 
   3  12   0    66060.79    62878.77   1062.92 o 
   4  12   0      945.76     1175.62     67.57 o 
   5  12   0       22.46       60.66     39.98 o 
   6  12   0        6.08      -10.37     51.45 o 
   7  12   0      550.63      649.00    109.99 o 
   8  12   0        0.55       34.74     81.91 o 
   9  12   0       99.08      161.32     98.94 o 
   1  13   0      112.28      163.96     38.72 o 
   2  13   0    11836.06    11227.28    520.84 o 
   3  13   0      737.11      894.49     54.98 o 
   4  13   0    58843.81    57035.26    980.53 o 
   5  13   0      141.98      191.84     44.84 o 
   6  13   0     2671.72     3078.59    143.36 o 
   7  13   0     6317.72     6376.09    264.87 o 
   8  13   0     3736.44     4391.96    310.61 o 
   9  13   0        0.85        9.22     89.68 o 
   0  14   0     1155.71     1107.04     74.47 o 
   1  14   0    56385.73    53780.96    859.47 o 
   2  14   0     6586.61     6171.13    170.60 o 
   3  14   0    34836.99    33040.33    589.65 o 
   4  14   0     5154.75     5010.85    141.96 o 
   5  14   0     8763.94     8515.71    208.30 o 
   6  14   0     2287.53     2349.34    146.00 o 
   7  14   0     4704.23     5282.66    241.13 o 
   8  14   0      898.53     1049.32    160.94 o 
   9  14   0      234.45      421.99    120.38 o 
   1  15   0    15407.49    15371.69    318.06 o 
   2  15   0    64493.29    63364.41   1074.77 o 
   3  15   0     9436.11     9691.47    215.28 o 
   4  15   0     5183.09     4949.93    174.57 o 
   5  15   0     1618.58     1855.06    104.24 o 
   6  15   0     6783.21     6509.70    216.07 o 
   7  15   0     4112.67     4186.71    216.63 o 
   8  15   0     1897.04     2102.73    173.58 o 
   9  15   0     2187.83     2516.09    402.94 o 
   0  16   0   167683.02   169768.75   3555.49 o 
   1  16   0    13580.09    14273.31    315.38 o 
   2  16   0    16534.88    15120.42    305.84 o 
   3  16   0     5016.37     5031.79    140.06 o 
   4  16   0      602.25      775.35     62.37 o 
   5  16   0    22389.15    22697.03    448.51 o 
   6  16   0     5005.35     5027.06    220.86 o 
   7  16   0      695.60      981.60    217.60 o 
   8  16   0      460.36      685.87    156.03 o 
   1  17   0    95299.12    88766.05   1338.79 o 
   2  17   0    30741.99    30021.66    549.44 o 
   3  17   0      150.31      198.57     40.59 o 
   4  17   0        7.59        9.62     36.33 o 
   5  17   0    18235.12    18440.32    382.77 o 
   6  17   0     9815.73     9492.07    280.58 o 
   7  17   0     1058.69      924.07    159.33 o 
   8  17   0     5035.19     5835.16    350.01 o 
   0  18   0      318.71      362.97    103.52 o 
   1  18   0    23287.42    23205.93    432.60 o 
   2  18   0      962.01      982.38     70.01 o 
   3  18   0      245.92      330.40     47.18 o 
   4  18   0      654.15      869.91     68.78 o 
   5  18   0     7172.17     7212.59    197.49 o 
   6  18   0     3230.77     3265.54    161.87 o 
   7  18   0     2094.25     2289.88    311.43 o 
   8  18   0     4171.98     4261.37    305.56 o 
   1  19   0     5211.23     5402.71    132.48 o 
   2  19   0      543.69      450.56     53.38 o 
   3  19   0      153.08      116.54     33.12 o 
   4  19   0    16977.97    16857.51    353.56 o 
   5  19   0    11941.95    11782.35    278.12 o 
   6  19   0      687.38      823.57     98.23 o 
   7  19   0      490.58      641.62    115.21 o 
   8  19   0      305.70      206.03     96.71 o 
   0  20   0   119447.55   117611.02   2703.74 o 
   1  20   0    20937.21    19749.89    349.20 o 
   2  20   0      464.07      700.35     63.32 o 
   3  20   0    17105.33    15546.14    533.58 o 
   4  20   0    32266.03    32435.61    608.32 o 
   5  20   0     2146.10     2196.33    164.77 o 
   6  20   0       12.09       35.44     66.15 o 
   7  20   0     6306.93     6999.27    293.31 o 
   8  20   0     1208.16     1473.97    162.75 o 
   1  21   0    15356.00    15454.24    353.21 o 
   2  21   0     6769.56     5834.07    168.02 o 
   3  21   0    13453.96    13372.78    335.64 o 
   4  21   0     4392.04     4227.26    144.57 o 
   5  21   0      739.57      883.12    115.24 o 
   6  21   0    13723.08    13360.86    367.38 o 
   7  21   0       19.37      128.41     73.57 o 
   8  21   0      417.77      466.84    120.19 o 
   0  22   0      700.84      822.91    135.55 o 
   1  22   0    23806.85    23214.65    524.26 o 
   2  22   0     1394.85     1470.85     89.75 o 
   3  22   0     4182.67     4207.02    144.32 o 
   4  22   0     1864.86     2224.64    111.20 o 
   5  22   0     5289.59     5258.69    172.41 o 
   6  22   0     3651.53     3906.06    181.97 o 
   7  22   0        9.57      -19.78     72.59 o 
   8  22   0       76.45       48.60     99.09 o 
   1  23   0    19683.56    20417.06    366.66 o 
   2  23   0    20087.53    17894.89    399.10 o 
   3  23   0     6831.75     6963.24    196.52 o 
   4  23   0       40.40      118.30     54.86 o 
   5  23   0     1355.31     1518.57     99.80 o 
   6  23   0      621.53      645.27     99.16 o 
   7  23   0      265.72      111.16     94.11 o 
   8  23   0      591.32      718.77    138.85 o 
   0  24   0    92436.54    93099.16   2529.17 o 
   1  24   0      730.56      941.61     78.08 o 
   2  24   0     3697.87     3588.98    138.97 o 
   3  24   0    17470.92    16574.81    362.01 o 
   4  24   0      403.78      425.87     67.02 o 
   5  24   0     1074.46     1295.08    115.74 o 
   6  24   0     1330.76     1282.27    122.69 o 
   7  24   0       76.46      117.19     80.43 o 
   8  24   0     1819.29     1974.41    228.72 o 
   1  25   0     2042.76     2019.35    106.53 o 
   2  25   0      253.28      323.99     58.68 o 
   3  25   0     2656.39     2601.91    123.69 o 
   4  25   0       31.50      221.77     60.38 o 
   5  25   0    18932.18    18594.84    639.73 o 
   6  25   0     4630.51     4578.00    205.32 o 
   7  25   0     4031.16     4220.76    210.08 o 
   0  26   0    89122.55    93231.14   2029.76 o 
   1  26   0     7016.49     7306.94    207.12 o 
   2  26   0     4408.64     3853.32    145.77 o 
   3  26   0     3290.15     3231.70    135.86 o 
   4  26   0    57281.99    54738.98   1283.90 o 
   5  26   0       47.89       86.99     74.15 o 
   6  26   0     3276.43     3189.29    212.28 o 
   7  26   0      131.30      157.63     89.41 o 
   1  27   0     2640.48     2846.39    138.49 o 
   2  27   0       44.57       78.98     51.92 o 
   3  27   0     2229.26     2166.31    120.13 o 
   4  27   0     2492.29     2746.07    157.69 o 
   5  27   0     1657.98     1717.67    133.25 o 
   6  27   0      823.57      845.12    113.80 o 
   7  27   0     2280.77     2242.60    167.99 o 
   0  28   0     5966.35     6930.31    247.67 o 
   1  28   0    12582.27    13242.82    342.00 o 
   2  28   0    24588.43    22641.95    540.24 o 
   3  28   0    15328.16    13575.89    357.67 o 
   4  28   0     5043.41     5472.71    266.49 o 
   5  28   0     3538.26     3768.76    190.50 o 
   6  28   0     1411.44     1350.01    134.38 o 
   7  28   0        8.39        9.66     86.16 o 
   1  29   0    37909.60    38375.85    725.45 o 
   2  29   0     2710.24     2812.25    132.76 o 
   3  29   0     8102.80     6866.57    353.72 o 
   4  29   0    12640.63    11835.74    486.88 o 
   5  29   0      232.36      309.31     88.75 o 
   6  29   0     1302.69     1543.32    139.17 o 
   7  29   0      123.66       69.26     93.95 o 
   0  30   0    15418.88    15703.75   1200.75 o 
   1  30   0     1872.28     3162.82    236.29 o 
   2  30   0     4324.64     4195.19    162.48 o 
   3  30   0      210.05      162.59     61.46 o 
   4  30   0      713.75      430.14     77.85 o 
   5  30   0     1280.42     1251.83    129.19 o 
   6  30   0     8625.29     8649.72    308.40 o 
   7  30   0        0.47      -74.37    105.59 o 
   1  31   0     3434.45     3862.13    152.19 o 
   2  31   0    18578.86    17604.86    473.77 o 
   3  31   0     3054.87     2971.82    189.04 o 
   4  31   0     2669.21     2521.07    142.17 o 
   5  31   0     2141.54     2036.91    154.07 o 
   6  31   0     9054.75     8432.80    307.50 o 
   0  32   0     5290.46     5576.10    303.58 o 
   1  32   0     7625.40     8076.88    231.75 o 
   2  32   0     3917.44     4076.30    162.25 o 
   3  32   0     6638.91     6215.78    208.43 o 
   4  32   0     7247.78     7131.91    232.52 o 
   5  32   0       16.81      -29.49     72.58 o 
   6  32   0        3.50      150.08     92.58 o 
   1  33   0     8185.02     8942.94    290.04 o 
   2  33   0      269.55      270.99     67.86 o 
   3  33   0     7108.47     6282.20    295.32 o 
   4  33   0     2262.40     2663.44    146.89 o 
   5  33   0       78.55       32.16     84.27 o 
   6  33   0     6155.96     5792.13    304.83 o 
   0  34   0    11452.58    11100.26    477.05 o 
   1  34   0      475.94      996.58    110.41 o 
   2  34   0      210.49      194.20     67.48 o 
   3  34   0     3565.51     3390.99    247.27 o 
   4  34   0        3.11        6.55     62.19 o 
   5  34   0      325.73      359.65     99.69 o 
   6  34   0      423.84      365.28    115.70 o 
   1  35   0    31684.77    32726.58   1376.89 o 
   2  35   0     2751.26     3141.18    150.13 o 
   3  35   0     3897.44     3515.95    202.88 o 
   4  35   0      630.68      494.29     89.09 o 
   5  35   0      558.27      746.54    118.93 o 
   0  36   0     1274.31     1471.33    183.01 o 
   1  36   0     5761.19     6456.83    247.25 o 
   2  36   0     6707.35     6398.49    212.73 o 
   3  36   0     1505.71     1594.91    118.95 o 
   4  36   0     1736.63     1809.62    167.35 o 
   5  36   0      291.17      321.68    105.18 o 
   1  37   0     4139.97     4679.08    295.10 o 
   2  37   0     8254.97     8330.98    289.23 o 
   3  37   0       80.85       91.32     65.31 o 
   4  37   0     3915.64     3804.30    192.50 o 
   5  37   0      370.76      435.08    113.49 o 
   0  38   0      252.72      153.83    111.73 o 
   1  38   0     4001.30     4099.12    196.06 o 
   2  38   0      988.07     1066.08    135.67 o 
   3  38   0      950.33      929.90    103.54 o 
   4  38   0     2326.14     2005.26    160.80 o 
   5  38   0     2526.91     1718.08    327.65 o 
   1  39   0     1589.31     1872.52    145.33 o 
   2  39   0        6.03       50.07     73.36 o 
   3  39   0     1083.28     1207.40    136.30 o 
   4  39   0     1761.28     1990.09    164.77 o 
   0  40   0     4724.10     4787.92    306.01 o 
   1  40   0     3824.01     4025.35    205.34 o 
   2  40   0     2126.18     2337.24    256.66 o 
   3  40   0    15037.69    14221.93    651.77 o 
   4  40   0     3163.88     2778.07    190.16 o 
   1  41   0      285.60      450.35    100.45 o 
   2  41   0    10270.29     9964.08    335.16 o 
   3  41   0     2427.52     2541.39    398.10 o 
   0  42   0     4724.71     4722.42    308.69 o 
   1  42   0     3136.00     3095.44    187.27 o 
   2  42   0      112.74      289.60     99.06 o 
   3  42   0       43.87      157.97     88.48 o 
   1  43   0     1510.44     1479.13    139.88 o 
   2  43   0      620.00      644.58    112.53 o 
   0  44   0     1338.31     1332.54    195.74 o 
   1  44   0      191.60      289.75     95.62 o 
  -9   1   1     3610.76     3303.24    229.31 o 
  -8   1   1     2762.79     2767.20    206.77 o 
  -7   1   1     2184.31     2147.18    146.77 o 
  -6   1   1     4753.30     4685.14    125.88 o 
  -5   1   1     2116.56     2194.53     77.82 o 
  -4   1   1     6809.94     6436.13    134.00 o 
  -2   1   1   201553.27   185070.17   4592.04 o 
  -1   1   1    43574.23    44967.30    663.51 o 
   0   1   1     3656.06     3592.98     98.14 o 
   1   1   1     2987.98     3124.20     63.71 o 
   2   1   1    25246.11    24867.29    471.67 o 
   4   1   1    81875.87    73028.55   1580.66 o 
   5   1   1     6943.77     6751.34    170.87 o 
   6   1   1    36324.79    36203.34    744.33 o 
   7   1   1       46.80      149.19     78.81 o 
   8   1   1     1296.45     1331.88    170.03 o 
   9   1   1       18.72      -13.49     90.83 o 
  -9   2   1     1526.39     1463.09    168.90 o 
  -8   2   1     1985.22     1646.37    167.90 o 
  -7   2   1     2483.70     2779.89    155.32 o 
  -6   2   1     2093.47     2208.29     86.15 o 
  -5   2   1     8304.86     8233.24    183.56 o 
  -4   2   1    22331.48    23032.49    412.57 o 
  -1   2   1    15872.09    16968.98    286.37 o 
   0   2   1    13622.48    14669.28    312.32 o 
   1   2   1    16780.33    17926.31    300.96 o 
   2   2   1    18816.05    17566.81    277.42 o 
   3   2   1    32471.13    30777.79    481.11 o 
   4   2   1    10743.68     9865.38    232.89 o 
   5   2   1    11477.96    10763.61    314.24 o 
   6   2   1      299.07      399.72     71.48 o 
   7   2   1     3743.49     3693.15    187.70 o 
   8   2   1     1885.31     1900.39    367.78 o 
   9   2   1      415.47      566.28    311.10 o 
  -9   3   1     1737.27     1860.30    186.63 o 
  -8   3   1     1406.32     1452.20    159.83 o 
  -7   3   1    28094.62    27931.13    698.59 o 
  -6   3   1       32.48       66.46     33.97 o 
  -5   3   1     1942.49     1944.51     72.43 o 
  -4   3   1    27748.30    26315.13    423.94 o 
  -3   3   1    13790.32    14136.80    593.24 o 
  -1   3   1    15877.21    17193.54    261.08 o 
   0   3   1     1290.01     1363.54     67.02 o 
   1   3   1     1321.64     1461.38     60.75 o 
   2   3   1    23724.11    23481.96    363.97 o 
   3   3   1        7.70      -19.75     24.67 o 
   4   3   1      531.31      715.33     63.82 o 
   5   3   1      222.45      308.51     55.97 o 
   6   3   1      574.72      279.53    105.85 o 
   7   3   1      725.05      597.55    100.90 o 
   8   3   1    10622.84    10393.99    435.93 o 
   9   3   1      287.28      493.55    131.15 o 
  -9   4   1        7.88       -9.53     89.36 o 
  -8   4   1      934.34      932.04    115.53 o 
  -6   4   1    21221.41    19972.15    352.43 o 
  -5   4   1     2373.27     2291.04     78.66 o 
  -4   4   1    34227.13    33026.35    583.18 o 
  -3   4   1    10322.07    10104.05    237.65 o 
  -1   4   1    36260.43    35781.15    656.79 o 
   1   4   1    12907.39    13564.04    237.33 o 
   2   4   1   118280.98   117222.51   1720.03 o 
   3   4   1     4120.10     4194.56     94.13 o 
   4   4   1    21688.29    20337.05    342.98 o 
   5   4   1     3011.83     2826.11     91.11 o 
   6   4   1      280.56      171.97     74.72 o 
   7   4   1     1134.22      950.66    281.31 o 
   8   4   1     4521.42     4550.33    266.35 o 
   9   4   1     1655.38     1366.14    176.64 o 
  -9   5   1       56.28        7.56     92.39 o 
  -7   5   1      152.19      259.51     80.79 o 
  -6   5   1     1411.88     1329.89    130.47 o 
  -5   5   1     1949.68     1864.07     85.63 o 
  -4   5   1    16062.46    16111.61    302.73 o 
  -3   5   1     6469.35     6475.29    124.41 o 
  -2   5   1     4454.03     5258.48    270.56 o 
  -1   5   1   106942.41   105023.69   1892.49 o 
   0   5   1     6942.80     7089.65    142.02 o 
   1   5   1    28656.21    29936.78    502.49 o 
   2   5   1    11792.83    12472.12    206.77 o 
   3   5   1   117883.87   112258.05   1661.00 o 
   4   5   1     7639.50     7465.99    153.61 o 
   5   5   1     9636.85     9340.32    192.32 o 
   6   5   1     2687.93     2453.25    153.98 o 
   7   5   1     5293.83     4795.67    219.62 o 
   8   5   1      113.36       97.32     92.51 o 
   9   5   1      117.55      263.64    119.27 o 
  -9   6   1      543.40      490.58    125.69 o 
  -8   6   1     2131.84     2290.95    241.85 o 
  -7   6   1       95.74      158.72     60.69 o 
  -6   6   1      367.24      474.28     72.13 o 
  -5   6   1    20051.46    19564.26    336.97 o 
  -4   6   1   144313.23   137897.13   2223.31 o 
  -3   6   1    13662.58    13869.84    237.15 o 
  -2   6   1    78168.96    71090.80   4985.44 o 
  -1   6   1   124186.41   122443.82   2716.11 o 
   0   6   1     6657.66     6534.21    114.32 o 
   1   6   1    14845.19    14838.69    296.86 o 
   2   6   1       46.51       34.16     19.17 o 
   3   6   1    15102.66    14588.37    314.73 o 
   4   6   1      248.62      270.56     33.99 o 
   5   6   1     9997.71     9819.03    199.53 o 
   6   6   1    17683.99    18551.42    508.29 o 
   7   6   1      971.87      896.31    115.97 o 
   8   6   1     4038.99     3758.96    211.02 o 
   9   6   1      341.65      528.61    137.67 o 
  -9   7   1     1936.65     1579.48    175.71 o 
  -8   7   1      670.04      769.56    111.55 o 
  -7   7   1     2767.45     2813.00    136.84 o 
  -6   7   1      443.53      584.76     62.45 o 
  -5   7   1     1787.76     2002.71     75.32 o 
  -4   7   1    12015.88    12200.78    220.07 o 
  -3   7   1     2085.15     2190.22     59.33 o 
  -2   7   1    58081.88    55833.20   1552.85 o 
  -1   7   1    17314.48    18707.20    292.44 o 
   0   7   1    33131.09    34521.55    524.28 o 
   1   7   1        0.10       70.20     41.85 o 
   2   7   1   256940.53   245650.30   3960.81 o 
   3   7   1     4457.32     4255.48     98.55 o 
   4   7   1      629.28      543.08     41.14 o 
   5   7   1     4805.18     4921.67    124.50 o 
   6   7   1    25261.25    24797.23    642.99 o 
   7   7   1      232.43      320.87     91.56 o 
   8   7   1      242.38      208.67     96.70 o 
   9   7   1      478.83      491.65    132.93 o 
  -9   8   1      361.95      431.15    123.52 o 
  -8   8   1     4248.07     4410.20    216.01 o 
  -7   8   1     2165.83     2007.74    120.41 o 
  -6   8   1    18722.01    17658.53    361.13 o 
  -5   8   1    33845.92    31981.97    517.98 o 
  -4   8   1     4075.44     4430.39    115.84 o 
  -3   8   1    20972.65    20167.11    325.93 o 
  -2   8   1    10717.97    11169.46    355.19 o 
  -1   8   1    53451.39    54234.71   1032.85 o 
   0   8   1     9365.20     9947.05    172.55 o 
   1   8   1     9696.70     9985.76    170.88 o 
   2   8   1       53.28      131.21     24.03 o 
   3   8   1    27711.98    26247.36    420.65 o 
   4   8   1    30142.40    28612.58    465.64 o 
   5   8   1      500.38      565.51     65.74 o 
   6   8   1      335.93      620.95     95.35 o 
   7   8   1     6152.53     6145.20    254.49 o 
   8   8   1     2192.74     2200.51    176.03 o 
   9   8   1     2239.46     2291.12    219.14 o 
  -9   9   1      353.51      265.01     97.12 o 
  -8   9   1     1418.87     1313.08    134.85 o 
  -7   9   1      198.73      172.23     63.94 o 
  -6   9   1     9509.28    10065.28    237.55 o 
  -5   9   1     5936.68     5595.60    151.71 o 
  -4   9   1    15188.76    15237.06    265.34 o 
  -3   9   1     1654.01     1500.44     67.59 o 
  -2   9   1      397.08      352.39     42.12 o 
  -1   9   1     5094.14     5435.98    123.00 o 
   0   9   1       89.41       84.07     21.53 o 
   1   9   1    34268.77    33916.59    520.50 o 
   2   9   1    46205.23    46555.12    705.54 o 
   3   9   1    28004.90    29016.27    461.49 o 
   4   9   1    10949.74    10828.56    205.81 o 
   5   9   1     2670.61     2680.27    117.12 o 
   6   9   1     9014.68     8927.59    305.02 o 
   7   9   1     3200.80     3716.91    274.13 o 
   8   9   1      581.78      434.20    107.64 o 
   9   9   1     1375.27     1422.84    185.13 o 
  -9  10   1      413.66      461.92    111.89 o 
  -8  10   1        7.40       41.38     79.28 o 
  -7  10   1     1844.33     2027.10    123.23 o 
  -6  10   1    52347.88    51707.43    912.72 o 
  -5  10   1       26.24       69.51     40.23 o 
  -4  10   1    32336.22    31166.05    496.85 o 
  -3  10   1    98590.15    92409.18   1961.22 o 
  -2  10   1    26553.12    26425.02    543.91 o 
  -1  10   1    62463.14    64273.81    963.31 o 
   0  10   1    33024.54    33221.61    515.22 o 
   1  10   1   401444.19   336852.59   5343.26 o 
   2  10   1    11480.89    11346.09    213.42 o 
   3  10   1    11999.37    12203.78    217.66 o 
   4  10   1     6169.28     6037.41    134.50 o 
   5  10   1     8268.13     7895.87    225.24 o 
   6  10   1       12.24      -44.62     62.03 o 
   7  10   1     2378.40     2787.89    176.54 o 
   8  10   1     5234.86     4623.04    340.50 o 
   9  10   1     3387.39     2818.67    211.12 o 
  -9  11   1       11.86      153.23     97.46 o 
  -8  11   1     1336.32     1297.61    132.82 o 
  -7  11   1      444.52      515.30     79.18 o 
  -6  11   1    12168.73    12311.03    317.61 o 
  -5  11   1    23815.12    23125.02    593.29 o 
  -4  11   1    10786.59    10597.15    228.32 o 
  -3  11   1    51344.66    49961.34    953.52 o 
  -2  11   1    11770.70    10851.64    216.71 o 
  -1  11   1    13273.87    14030.95    238.38 o 
   0  11   1   100601.31    97784.52   1626.38 o 
   1  11   1    18506.93    18996.29    336.79 o 
   2  11   1    80531.09    80892.03   1207.60 o 
   3  11   1    47846.74    47736.05    735.09 o 
   4  11   1     9912.03     9924.56    219.66 o 
   5  11   1       86.81       73.13     62.58 o 
   6  11   1      862.38      875.21     86.44 o 
   7  11   1    24407.00    24783.41    670.61 o 
   8  11   1      264.31      313.58    103.57 o 
   9  11   1      161.85       56.17     97.02 o 
  -9  12   1      704.17      684.45    123.77 o 
  -8  12   1        1.22      -42.40     75.76 o 
  -7  12   1     2652.98     2655.03    141.30 o 
  -6  12   1      215.01      230.49     55.02 o 
  -5  12   1       26.62       46.52     38.21 o 
  -4  12   1    27782.21    26937.44    552.59 o 
  -3  12   1     3433.85     3772.19    124.93 o 
  -2  12   1    17039.97    18700.05    346.67 o 
  -1  12   1     2256.98     2300.46    134.32 o 
   0  12   1    55146.61    53470.53   1026.87 o 
   1  12   1     2269.86     2384.34    100.86 o 
   2  12   1     7048.48     6851.02    156.90 o 
   3  12   1     3301.44     3142.90     97.86 o 
   4  12   1    32093.48    32371.98    587.61 o 
   5  12   1      248.63      221.62     57.37 o 
   6  12   1      442.35      497.68     74.53 o 
   7  12   1      295.79      420.67    113.78 o 
   8  12   1     2913.84     2916.57    200.06 o 
   9  12   1      424.79      481.64    158.46 o 
  -9  13   1     1181.22     1166.56    145.89 o 
  -8  13   1       22.77       44.01     79.24 o 
  -7  13   1     5862.51     5455.62    199.32 o 
  -6  13   1        8.08       -4.77     48.63 o 
  -5  13   1     1093.14     1208.53     78.82 o 
  -4  13   1     6308.55     6079.78    157.59 o 
  -3  13   1     5794.29     5510.18    158.49 o 
  -2  13   1     6454.56     6301.28    148.56 o 
  -1  13   1     4636.99     4743.22    108.77 o 
   0  13   1     5620.06     5793.36    127.03 o 
   1  13   1     8206.17     9691.22    231.71 o 
   2  13   1    22404.71    23402.85    429.34 o 
   3  13   1     5052.13     5373.59    164.23 o 
   4  13   1     6348.57     6211.27    163.01 o 
   5  13   1       34.87      178.78     56.61 o 
   6  13   1     4552.64     4432.74    173.36 o 
   7  13   1      532.25      764.74    119.50 o 
   8  13   1     1465.08     1444.51    171.25 o 
  -9  14   1     1148.16     1195.71    145.96 o 
  -8  14   1      218.50      264.16    107.40 o 
  -7  14   1     1312.73     1390.16    115.18 o 
  -6  14   1      590.70      763.98     71.29 o 
  -5  14   1     6251.89     5850.01    182.70 o 
  -4  14   1     2547.47     2577.53    130.46 o 
  -3  14   1      124.88      178.16     35.57 o 
  -2  14   1       57.74       59.62     28.01 o 
  -1  14   1      971.75      928.55     47.17 o 
   0  14   1    94118.35    91052.70   1391.80 o 
   1  14   1     2231.21     2131.76     66.74 o 
   2  14   1     4704.18     5135.51    159.16 o 
   3  14   1     4877.30     5111.22    137.37 o 
   4  14   1    39218.88    38646.43    692.73 o 
   5  14   1     3834.00     3550.97    147.20 o 
   6  14   1     6225.99     6280.66    214.64 o 
   7  14   1       40.78      167.13     87.55 o 
   8  14   1      666.22      888.25    132.77 o 
  -9  15   1     1103.72      599.15    160.20 o 
  -8  15   1     6816.23     6953.56    366.14 o 
  -7  15   1     4518.69     4326.23    213.85 o 
  -6  15   1     6633.68     6516.92    247.09 o 
  -5  15   1      952.25     1008.03     71.49 o 
  -4  15   1    21092.01    21098.34    408.59 o 
  -3  15   1     3259.60     3424.87    108.55 o 
  -2  15   1     6266.64     6844.01    167.81 o 
  -1  15   1    28763.88    27074.10    441.11 o 
   0  15   1     2158.58     2752.00    198.81 o 
   1  15   1    52247.70    52502.89    808.43 o 
   2  15   1     3075.97     3710.22    115.33 o 
   3  15   1    64793.70    65340.24   1113.86 o 
   4  15   1    12342.50    12144.75    266.07 o 
   5  15   1     2573.48     3162.29    150.65 o 
   6  15   1    10923.12    11363.88    334.15 o 
   7  15   1    15163.42    15289.44    475.69 o 
   8  15   1      826.54     1052.81    180.30 o 
  -9  16   1      235.88      204.69    114.02 o 
  -8  16   1     1059.03     1049.47    176.24 o 
  -7  16   1     5808.73     5768.07    248.88 o 
  -6  16   1     7023.03     7245.52    242.80 o 
  -5  16   1     2263.28     2361.38    105.05 o 
  -4  16   1        0.96       50.11     37.12 o 
  -3  16   1   125269.64   119851.27   2320.01 o 
  -2  16   1    80798.88    77967.09   1311.30 o 
  -1  16   1      114.02      265.57     82.35 o 
   0  16   1     4878.39     5841.27    135.68 o 
   1  16   1    95921.09    95588.08   1564.66 o 
   2  16   1    10513.58    10915.30    239.40 o 
   3  16   1      894.22      994.81     65.08 o 
   4  16   1      227.67      244.01     47.03 o 
   5  16   1    30813.11    29907.34   1141.45 o 
   6  16   1     1358.77     1680.36    119.02 o 
   7  16   1     5580.55     5533.82    254.34 o 
   8  16   1       74.84       -7.85     84.28 o 
  -9  17   1      157.92      261.46    219.67 o 
  -8  17   1        0.53       37.27     89.27 o 
  -7  17   1      404.33      659.24     93.90 o 
  -6  17   1     7747.07     8115.50    249.41 o 
  -5  17   1      340.49      366.67     57.41 o 
  -4  17   1      208.05      219.26     44.56 o 
  -3  17   1     6008.13     5847.75    156.45 o 
  -2  17   1    19681.04    20755.52    399.29 o 
  -1  17   1    10818.32    10639.67    209.28 o 
   0  17   1     7160.17     6555.67    208.51 o 
   1  17   1       40.37       34.77     47.30 o 
   2  17   1    37660.41    35952.18    647.50 o 
   3  17   1     1664.01     1846.90     85.82 o 
   4  17   1       55.26       38.44     43.45 o 
   5  17   1     3966.13     3910.63    177.40 o 
   6  17   1      136.58      164.76     85.02 o 
   7  17   1     1249.98     1385.05    180.15 o 
   8  17   1       70.44      -25.59    115.40 o 
  -8  18   1        2.66      -69.69     80.99 o 
  -7  18   1     2329.79     2544.58    194.44 o 
  -6  18   1        8.41       24.97     60.25 o 
  -5  18   1    14762.49    14534.07    318.52 o 
  -4  18   1    19622.10    19459.79    476.75 o 
  -3  18   1     5948.41     6504.51    170.52 o 
  -2  18   1    47032.85    46350.17    727.07 o 
  -1  18   1    81324.93    74931.51   1143.77 o 
   0  18   1     5931.57     5969.78    142.56 o 
   1  18   1    14520.85    13625.42    339.67 o 
   2  18   1     2367.87     2739.42    119.96 o 
   3  18   1     6586.77     6354.06    171.31 o 
   4  18   1     6037.71     6101.02    171.50 o 
   5  18   1     2651.61     3061.81    147.56 o 
   6  18   1    13030.62    12922.02    506.76 o 
   7  18   1        1.06       96.16     87.33 o 
   8  18   1      547.53      509.39    123.01 o 
  -8  19   1      302.93      488.13    125.39 o 
  -7  19   1      456.06      557.93     91.68 o 
  -6  19   1      159.04      140.75     66.53 o 
  -5  19   1     5873.94     6349.79    195.80 o 
  -3  19   1     2885.59     2732.76    106.23 o 
  -2  19   1    56005.04    54770.30    953.99 o 
  -1  19   1     2161.52     3757.85    260.90 o 
   0  19   1    51286.76    51483.33    810.67 o 
   1  19   1    12295.73    12596.93    254.05 o 
   3  19   1     8027.78     7999.28    202.92 o 
   4  19   1     5812.50     5393.01    162.10 o 
   5  19   1     2081.67     2458.82    155.78 o 
   6  19   1    15500.62    15429.97    405.66 o 
   7  19   1      457.53      545.81    154.49 o 
   8  19   1      186.14       86.64     95.72 o 
  -8  20   1     5238.43     5591.96    269.14 o 
  -7  20   1      290.44      469.30     90.95 o 
  -6  20   1    10233.09    10419.04    371.35 o 
  -5  20   1    19460.98    19168.94    402.24 o 
  -4  20   1        1.35       29.25     32.91 o 
  -3  20   1        2.07       17.15     35.70 o 
  -2  20   1    24618.90    23440.90    455.64 o 
  -1  20   1     4238.98     4253.25    215.08 o 
   0  20   1    25510.10    26620.05    453.00 o 
   1  20   1     4124.50     4326.73    146.99 o 
   2  20   1     8446.56     8371.84    319.52 o 
   3  20   1      156.53      281.58     55.54 o 
   4  20   1     2770.83     2955.60    138.89 o 
   5  20   1     4725.14     4750.63    186.93 o 
   6  20   1     3286.18     3506.90    174.95 o 
   7  20   1     3314.65     3420.80    221.43 o 
   8  20   1       97.03        4.43     92.34 o 
  -8  21   1     4215.78     4439.89    246.50 o 
  -7  21   1     5670.02     5648.77    221.18 o 
  -6  21   1      122.73      134.70     73.92 o 
  -5  21   1     4602.37     4656.79    158.72 o 
  -4  21   1     1309.47     1489.71    104.70 o 
  -3  21   1     3649.62     3893.21    134.72 o 
  -2  21   1     1209.75     1419.61     85.34 o 
  -1  21   1    66840.09    62049.87   1294.53 o 
   0  21   1     3478.64     4249.40    125.93 o 
   1  21   1    26207.24    25793.35    447.88 o 
   2  21   1    17616.75    17455.50    392.73 o 
   3  21   1    88373.59    86714.12   1479.50 o 
   4  21   1     4965.89     5187.25    164.35 o 
   5  21   1     9462.93    10187.11    298.52 o 
   6  21   1      846.13     1111.62    113.09 o 
   7  21   1     5857.72     6491.58    287.51 o 
   8  21   1     1391.84     1752.60    177.40 o 
  -8  22   1      262.32      180.70    122.69 o 
  -7  22   1     5019.32     5369.47    221.53 o 
  -6  22   1      114.00       81.54     71.53 o 
  -5  22   1      309.72      449.70     66.64 o 
  -4  22   1     3089.03     3163.95    126.29 o 
  -3  22   1    23874.16    23866.01    472.05 o 
  -2  22   1   102286.65    92935.63   1579.42 o 
  -1  22   1     1345.20     2748.46    644.74 o 
   0  22   1    30697.42    30824.91    519.20 o 
   1  22   1    10749.38    10622.67    336.10 o 
   2  22   1    20201.56    18647.33    387.02 o 
   3  22   1    26408.65    26921.42    525.17 o 
   4  22   1    10307.29    10595.41    357.03 o 
   5  22   1     2677.99     3024.93    166.54 o 
   6  22   1     1851.12     1932.85    180.89 o 
   7  22   1     1115.17     1204.29    146.16 o 
   8  22   1       81.23      136.63    108.08 o 
  -8  23   1      253.37      147.77    121.48 o 
  -7  23   1     1476.21     1715.77    138.58 o 
  -6  23   1     1396.09     1188.98    117.41 o 
  -5  23   1    18186.18    19060.35    409.38 o 
  -4  23   1    12195.98    12635.83    296.08 o 
  -3  23   1    40090.75    38817.78    762.57 o 
  -2  23   1     5378.74     7226.16    353.19 o 
  -1  23   1       33.83      138.89     48.07 o 
   0  23   1    31818.19    34264.08    572.85 o 
   1  23   1     2272.14     2352.80     91.02 o 
   2  23   1     9730.00     9910.98    329.87 o 
   3  23   1      217.32      284.76     58.08 o 
   4  23   1    21088.84    21731.39    587.61 o 
   5  23   1     1016.83     1224.47    111.20 o 
   6  23   1      435.03      724.68    102.31 o 
   7  23   1     4909.07     4979.29    257.23 o 
   8  23   1     2821.71     3511.86    460.86 o 
  -8  24   1      247.97      288.68    111.14 o 
  -7  24   1     3579.85     3233.68    184.44 o 
  -6  24   1     1016.66     1178.17    119.03 o 
  -5  24   1      638.18      663.35     78.16 o 
  -4  24   1     4291.74     4057.49    150.51 o 
  -3  24   1      112.20      210.85     55.92 o 
  -2  24   1     7659.03     7208.55    246.45 o 
  -1  24   1     4694.10     4708.14    133.26 o 
   0  24   1    31407.70    32950.68    554.70 o 
   1  24   1       22.05      114.05     48.72 o 
   2  24   1    10666.99     9997.22    297.50 o 
   3  24   1      127.56      182.95     54.72 o 
   4  24   1    23550.33    23250.67    503.28 o 
   5  24   1     2447.39     2347.97    148.21 o 
   6  24   1      372.34      314.29     89.73 o 
   7  24   1      458.57      386.98    112.61 o 
  -8  25   1      220.20      327.12    118.96 o 
  -7  25   1     4356.90     4874.44    218.28 o 
  -6  25   1     5404.21     5520.51    310.52 o 
  -5  25   1    14336.65    14374.92    339.53 o 
  -4  25   1      309.77      389.07     68.95 o 
  -3  25   1     1331.25     1381.59     95.71 o 
  -2  25   1     5070.52     4898.34    171.50 o 
  -1  25   1    12187.17    12334.79    288.78 o 
   0  25   1    27683.39    29596.62    513.06 o 
   1  25   1     4142.96     4277.10    173.87 o 
   2  25   1    20461.04    19247.51    407.19 o 
   3  25   1     6957.78     6737.62    225.49 o 
   4  25   1       11.40       -3.49     62.86 o 
   5  25   1      538.09      568.18     97.13 o 
   6  25   1      192.55      296.30    106.70 o 
   7  25   1      529.49      595.89    137.04 o 
  -7  26   1     1091.18     1640.72    145.24 o 
  -6  26   1      831.34     1077.14    118.65 o 
  -5  26   1       49.20      146.29     68.15 o 
  -4  26   1     5807.27     5538.15    228.86 o 
  -3  26   1     5740.04     5657.00    182.77 o 
  -2  26   1     3728.34     3664.37    143.83 o 
  -1  26   1     3064.39     3507.38    137.91 o 
   0  26   1      154.42      862.14    176.23 o 
   1  26   1     2975.77     3183.63    131.04 o 
   2  26   1     1100.48     1303.54     92.90 o 
   3  26   1      219.71      136.67     42.92 o 
   4  26   1     1427.26     1334.76    113.87 o 
   5  26   1     1185.82     1222.48    120.90 o 
   6  26   1      439.09      353.35     93.23 o 
   7  26   1      672.97      850.32    144.17 o 
  -7  27   1     8956.00     8582.93    354.29 o 
  -6  27   1       44.55      189.77     96.83 o 
  -5  27   1     8750.18     8245.56    366.06 o 
  -4  27   1      189.98      147.14     61.49 o 
  -3  27   1      670.56      757.98     82.82 o 
  -2  27   1      948.74     1073.57    112.40 o 
  -1  27   1      355.26      616.05     75.42 o 
   0  27   1     9903.13    10705.05    233.23 o 
   1  27   1     1058.55     1115.15     89.42 o 
   2  27   1    93954.86    85243.90   1476.12 o 
   3  27   1     7649.46     7767.89    251.96 o 
   4  27   1      112.65       99.43     59.71 o 
   5  27   1       34.85      157.21     78.92 o 
   6  27   1     1881.62     2218.20    158.30 o 
   7  27   1     3038.87     3077.91    224.31 o 
  -7  28   1      101.58      215.86     93.99 o 
  -6  28   1       43.69      126.08     78.64 o 
  -5  28   1     2170.93     2454.35    157.80 o 
  -4  28   1    12880.99    11853.42    303.29 o 
  -3  28   1        2.21      103.47     66.44 o 
  -2  28   1     4116.36     3596.94    147.38 o 
  -1  28   1    26897.22    26713.29    534.60 o 
   0  28   1        1.75      411.80     62.49 o 
   1  28   1      844.19      985.45     87.21 o 
   2  28   1     6247.41     7170.44    298.50 o 
   3  28   1     3261.29     3447.03    229.23 o 
   4  28   1        1.38      140.46     58.22 o 
   5  28   1     9523.36     9068.80    300.63 o 
   6  28   1     1650.56     1499.75    141.24 o 
   7  28   1        1.60      139.03    112.24 o 
  -7  29   1     1030.61     1045.29    156.09 o 
  -6  29   1       39.56      103.73     83.04 o 
  -5  29   1     5171.83     5287.46    232.52 o 
  -4  29   1      474.17      473.60     78.87 o 
  -3  29   1    14524.19    12976.33    320.57 o 
  -2  29   1     5301.44     5235.32    180.05 o 
  -1  29   1     1096.10     1679.02    104.81 o 
   0  29   1     8430.69     9097.43    283.97 o 
   1  29   1      227.42      259.77     78.47 o 
   2  29   1      618.38      477.49     72.12 o 
   3  29   1      889.33      685.70     82.48 o 
   4  29   1     5976.75     5882.42    199.39 o 
   5  29   1      102.74      135.96     81.29 o 
   6  29   1     1043.36     1302.88    135.27 o 
   7  29   1      485.77      417.04    185.75 o 
  -7  30   1     1606.72     1538.04    193.53 o 
  -6  30   1     1841.42     1611.59    145.88 o 
  -5  30   1      142.71       65.74     58.73 o 
  -4  30   1     1450.49     1465.17    112.59 o 
  -3  30   1     8445.94     7967.96    300.53 o 
  -2  30   1    41342.64    38830.16    738.97 o 
  -1  30   1      426.36      660.04     96.49 o 
   0  30   1    13539.49    15765.33    423.48 o 
   1  30   1     1243.37     1221.83     96.29 o 
   2  30   1     5351.58     5285.79    181.74 o 
   3  30   1     4460.21     4635.45    210.28 o 
   4  30   1    19202.72    18025.85    476.65 o 
   5  30   1     6758.28     6717.38    258.43 o 
   6  30   1      108.59      136.96     86.40 o 
  -7  31   1      708.19      744.84    171.66 o 
  -6  31   1     2664.33     2404.01    172.37 o 
  -5  31   1     3836.82     3624.62    193.86 o 
  -4  31   1        9.54      191.37     66.14 o 
  -3  31   1       12.70       78.08     55.54 o 
  -2  31   1       18.11      543.60    196.92 o 
  -1  31   1    18720.93    19056.50    415.51 o 
   0  31   1     8534.69     9345.19    292.58 o 
   1  31   1     3060.80     3229.25    176.56 o 
   2  31   1      363.49      605.08     79.60 o 
   3  31   1    15008.72    13255.49    445.44 o 
   4  31   1      255.84      376.54     90.99 o 
   5  31   1      776.22      777.86    116.24 o 
   6  31   1      426.71      463.40    110.29 o 
  -6  32   1     1082.15     1057.60    133.30 o 
  -5  32   1     6366.32     6133.78    278.32 o 
  -4  32   1     5802.40     5241.95    246.27 o 
  -3  32   1    21538.11    18505.28    574.22 o 
  -2  32   1     9570.43     9177.57    256.29 o 
  -1  32   1     2709.00     3207.88    143.70 o 
   0  32   1     6127.64     6879.13    286.62 o 
   1  32   1      190.83      282.58     63.02 o 
   2  32   1      499.96      650.99     81.78 o 
   3  32   1     2178.24     2215.12    131.55 o 
   4  32   1      343.35      426.65    108.74 o 
   5  32   1      737.28      920.04    122.73 o 
   6  32   1       63.27      121.65     94.63 o 
  -6  33   1      326.17      403.53    110.53 o 
  -5  33   1      190.77      111.52     72.04 o 
  -4  33   1      186.54      168.91     71.45 o 
  -3  33   1      807.13      924.41     96.04 o 
  -2  33   1     2853.68     2955.68    142.66 o 
  -1  33   1     6666.05     7140.05    254.84 o 
   0  33   1     4990.75     5189.69    209.06 o 
   1  33   1      430.48      469.20     74.63 o 
   2  33   1    25474.85    24142.50    511.73 o 
   3  33   1      287.23      225.06     69.29 o 
   4  33   1     1093.45      958.20    118.68 o 
   5  33   1      335.11      315.32    112.18 o 
   6  33   1     3396.31     3635.54    213.27 o 
  -6  34   1      220.42      227.36    106.97 o 
  -5  34   1      848.48      877.61    125.13 o 
  -4  34   1     5388.47     5260.34    200.67 o 
  -3  34   1      521.76      517.06     83.59 o 
  -2  34   1     6877.90     6543.27    212.48 o 
  -1  34   1    24364.19    25123.90    604.11 o 
   0  34   1    22629.19    22482.51    553.09 o 
   1  34   1     8105.08     7783.57    269.48 o 
   2  34   1      300.10      763.27    161.62 o 
   3  34   1     1007.07      841.75     94.37 o 
   4  34   1    10081.72     9491.20    318.20 o 
   5  34   1     6606.51     6447.59    301.40 o 
   6  34   1      885.08      751.27    242.43 o 
  -6  35   1     4050.28     3892.51    259.16 o 
  -5  35   1     1504.38     1536.26    147.30 o 
  -4  35   1     6230.07     5268.94    218.98 o 
  -3  35   1     5042.83     5075.39    191.27 o 
  -2  35   1      990.73     1043.09    107.29 o 
  -1  35   1      621.84     1127.34    114.72 o 
   0  35   1    17894.83    19639.55    501.54 o 
   1  35   1        9.13      339.88     83.06 o 
   2  35   1    13837.68    14059.66    361.55 o 
   3  35   1      570.28      481.57     83.07 o 
   4  35   1      816.37     1027.16    145.82 o 
   5  35   1     2509.94     2316.85    190.54 o 
  -5  36   1     1886.78     1565.64    153.08 o 
  -4  36   1      298.60      361.82     88.34 o 
  -3  36   1    17792.15    16280.25    395.08 o 
  -2  36   1     3765.21     3739.14    191.10 o 
  -1  36   1      696.96      650.73     95.31 o 
   0  36   1     1806.07     2412.37    155.17 o 
   1  36   1    23659.79    22933.79    569.99 o 
   2  36   1     1062.38     1525.90    198.18 o 
   3  36   1       67.55       85.15     93.12 o 
   4  36   1       63.61      130.87     87.63 o 
   5  36   1    14001.91    13383.25    473.94 o 
  -5  37   1       23.73       43.58     87.81 o 
  -4  37   1     5267.80     4633.46    196.53 o 
  -3  37   1       28.95      160.69     67.81 o 
  -2  37   1      723.03      941.78    114.28 o 
  -1  37   1     1548.98     1608.77    134.33 o 
   0  37   1      234.00      399.09     86.86 o 
   1  37   1        9.00      519.38    113.25 o 
   2  37   1     2373.98     2485.27    163.18 o 
   3  37   1      189.72      161.37     68.59 o 
   4  37   1      203.82      138.59     89.07 o 
   5  37   1      320.97      390.32    109.18 o 
  -5  38   1      232.64      251.39    130.65 o 
  -4  38   1      721.42      741.72    113.47 o 
  -3  38   1     4635.53     4280.25    181.98 o 
  -2  38   1    11246.34    10941.44    348.21 o 
  -1  38   1      369.02      296.27    131.31 o 
   0  38   1     4460.98     4956.39    338.06 o 
   1  38   1     1162.27     1303.69    127.97 o 
   2  38   1      574.83      641.34    104.50 o 
   3  38   1     2239.88     2171.48    139.53 o 
   4  38   1     2950.37     2822.36    187.89 o 
  -4  39   1      377.81      423.95     92.67 o 
  -3  39   1     2421.23     2451.88    147.32 o 
  -2  39   1        4.27      356.84    138.29 o 
  -1  39   1       61.18       75.55     71.24 o 
   0  39   1    14945.33    15545.58    435.68 o 
   1  39   1     4465.65     4662.17    213.67 o 
   2  39   1     5496.09     5244.27    231.15 o 
   3  39   1      913.69      769.83    132.46 o 
   4  39   1     2923.07     2742.74    190.03 o 
  -4  40   1     2033.49     1562.59    133.96 o 
  -3  40   1       83.37      144.18     87.07 o 
  -2  40   1     2449.46     2425.88    186.66 o 
  -1  40   1       25.74      167.61     79.11 o 
   0  40   1     2467.24     3034.07    178.79 o 
   1  40   1      176.07      290.98     88.41 o 
   2  40   1       67.26      272.60    104.32 o 
   3  40   1     1264.84     1403.99    143.37 o 
  -3  41   1     2012.59     1967.97    178.78 o 
  -2  41   1      294.50      302.31     90.27 o 
  -1  41   1     2776.00     2889.37    179.18 o 
   0  41   1     5996.94     5915.13    243.72 o 
   1  41   1      595.36      475.21    101.27 o 
   2  41   1     8215.38     8416.40    314.73 o 
   3  41   1     7690.88     6873.20    398.73 o 
  -3  42   1     2606.76     2433.31    242.79 o 
  -2  42   1      440.67      404.96    100.34 o 
  -1  42   1      376.33      502.37    132.26 o 
   0  42   1       39.78      220.89     84.02 o 
   1  42   1     9622.34     9822.70    330.14 o 
   2  42   1     1103.19     1332.83    135.74 o 
  -2  43   1        6.72     -102.96     68.64 o 
  -1  43   1        3.16      -50.11     74.85 o 
   0  43   1       75.20      151.24    101.69 o 
   1  43   1      977.88     1175.68    129.77 o 
   2  43   1     4697.24     4434.20    269.47 o 
  -1  44   1      378.16      449.83    106.78 o 
   0  44   1      930.25      933.62    164.74 o 
   1  44   1      339.98      365.96    129.10 o 
  -8   0   2      638.04      613.92    164.24 o 
  -7   0   2      955.41      850.37     91.07 o 
  -6   0   2        0.50       18.49     56.62 o 
  -5   0   2   149180.33   104880.04   3955.34 o 
  -4   0   2    40542.86    36545.02   1419.80 o 
  -3   0   2    27030.38    28405.07    623.37 o 
  -1   0   2      358.84      249.24     28.30 o 
   0   0   2      256.51       72.86     21.05 o 
   1   0   2    96933.48    97400.30   2445.36 o 
   2   0   2   274629.59   257901.78   9500.51 o 
   4   0   2   170238.20   158293.08   3306.43 o 
   5   0   2     1879.76     1958.50    250.29 o 
   6   0   2    13132.68    12030.29    460.11 o 
   7   0   2     4919.95     4446.81    360.33 o 
   8   0   2     1989.87     3321.56    333.44 o 
   9   0   2     1098.71      901.03    226.29 o 
  -9   1   2      817.78      899.88    173.13 o 
  -8   1   2      571.46      678.01    120.47 o 
  -7   1   2      699.79      709.15     61.14 o 
  -6   1   2     4355.33     4141.85    115.25 o 
  -5   1   2    10111.84     8448.07    299.05 o 
  -4   1   2      486.67      552.19     70.47 o 
  -3   1   2    83086.20    82609.12   1353.52 o 
  -2   1   2    51738.18    52183.38    774.52 o 
  -1   1   2     2025.96     2362.59     59.09 o 
   0   1   2    18425.09    20099.65    534.56 o 
   2   1   2     2538.28     3011.58    110.22 o 
   3   1   2     3097.77     2634.06     80.88 o 
   4   1   2    11490.36    10642.73    519.60 o 
   5   1   2     3318.21     3121.98    133.85 o 
   6   1   2     6516.92     6097.37    211.44 o 
   7   1   2     1351.76     1106.12    127.64 o 
   8   1   2     3027.63     3501.52    244.99 o 
   9   1   2      430.00      467.74    206.85 o 
  -9   2   2      499.64      422.65    121.03 o 
  -8   2   2      240.00      341.62    145.83 o 
  -7   2   2     2030.87     1882.97     95.03 o 
  -6   2   2     3802.41     3727.69    109.79 o 
  -5   2   2     3424.18     1536.05    157.62 o 
  -4   2   2    33913.48    29810.51    823.86 o 
  -3   2   2    46548.50    45299.81    685.12 o 
  -2   2   2    36539.55    38105.37    571.99 o 
  -1   2   2      646.76      713.22     28.13 o 
   0   2   2     7733.89     8076.99    142.82 o 
   1   2   2     6221.30     7088.63    178.12 o 
   2   2   2    13821.27    15018.32    267.69 o 
   3   2   2    15461.33    14913.43    290.58 o 
   4   2   2     5608.84     5198.41    119.34 o 
   5   2   2    11627.99    10283.64    548.97 o 
   6   2   2     4145.04     3797.21    163.16 o 
   7   2   2      232.22      174.64     92.06 o 
   8   2   2     1537.48     1836.45    190.38 o 
   9   2   2      670.81      492.69    142.29 o 
  -9   3   2      619.44      557.74    128.70 o 
  -8   3   2     8079.94     7687.79    276.55 o 
  -7   3   2       43.63       81.36     46.20 o 
  -6   3   2     1961.81     1702.91     82.57 o 
  -5   3   2     1405.18     1389.86    126.90 o 
  -4   3   2       13.60       14.74     19.21 o 
  -3   3   2     5216.08     5094.03    103.40 o 
  -2   3   2      304.99      502.63     28.50 o 
  -1   3   2    25068.78    26473.83    435.08 o 
   0   3   2     1414.72     1475.46     33.63 o 
   1   3   2      579.30      649.10     29.92 o 
   2   3   2      524.44      630.55     32.22 o 
   3   3   2    23096.62    23767.97    379.99 o 
   4   3   2     8556.30     8370.61    167.50 o 
   5   3   2     3127.62     2817.04    128.65 o 
   6   3   2     5657.84     5494.83    223.92 o 
   7   3   2     9945.61     8913.64    460.79 o 
   8   3   2      194.34      427.79    127.18 o 
   9   3   2      287.23      227.85    120.01 o 
  -9   4   2      418.33      462.96    125.01 o 
  -8   4   2      758.19      490.34     94.38 o 
  -7   4   2     1236.49     1498.55     96.57 o 
  -6   4   2     1662.56     1811.07     77.71 o 
  -5   4   2     2434.40     2519.13     88.24 o 
  -4   4   2    12050.05     8504.33    405.01 o 
  -3   4   2   126276.53   124363.35   1829.25 o 
  -2   4   2    53568.62    54916.54    815.33 o 
  -1   4   2    53803.47    55855.59    914.81 o 
   0   4   2    11256.41     9800.03    393.84 o 
   1   4   2    64247.15    65870.95   1064.55 o 
   2   4   2    58206.22    57412.96    857.74 o 
   3   4   2      346.95      498.07     40.84 o 
   4   4   2     5215.37     5407.46    123.30 o 
   5   4   2     8280.77     8055.52    232.09 o 
   6   4   2     5074.23     5217.84    348.77 o 
   7   4   2      409.04      509.23    167.82 o 
   8   4   2        4.53       42.64    101.49 o 
   9   4   2     2842.49     1963.94    235.39 o 
  -9   5   2      398.74      445.22    122.91 o 
  -8   5   2      387.55      145.95     71.23 o 
  -7   5   2     9801.82    10082.30    272.12 o 
  -6   5   2     8219.85     8051.53    192.51 o 
  -5   5   2     8240.97     8205.41    204.27 o 
  -4   5   2       39.81        7.73     24.83 o 
  -3   5   2    29054.58    28694.50    446.21 o 
  -2   5   2      665.11      654.29     29.70 o 
  -1   5   2    26447.40    29274.35    442.16 o 
   0   5   2   245745.03   232491.73   4776.19 o 
   1   5   2    14676.63    15601.57    247.51 o 
   2   5   2    64646.50    65848.04    978.82 o 
   3   5   2    18770.61    20261.83    331.20 o 
   4   5   2    54344.39    51345.89    795.08 o 
   5   5   2    30757.74    29028.24    609.62 o 
   6   5   2     1938.91     2543.90    158.81 o 
   7   5   2       15.07       29.79     82.16 o 
   8   5   2     1206.97     1232.39    163.60 o 
   9   5   2      317.19      267.29    122.05 o 
  -9   6   2     1301.39      957.16    151.80 o 
  -8   6   2       56.98      232.88     85.39 o 
  -7   6   2      267.69      170.75     53.08 o 
  -5   6   2    60922.36    58899.09    904.10 o 
  -4   6   2    32649.62    31222.80    798.71 o 
  -3   6   2     4510.66     4490.08    123.00 o 
  -2   6   2     2536.73     3025.77     67.66 o 
  -1   6   2    69576.20    72366.53   1068.97 o 
   0   6   2     1094.44     1254.35     46.46 o 
   1   6   2      562.56      747.27     31.40 o 
   2   6   2     7748.89     7320.47    134.50 o 
   3   6   2     3800.97     3935.24     92.56 o 
   4   6   2    11224.60    11006.50    208.07 o 
   5   6   2    14709.83    14447.06    305.05 o 
   6   6   2     8558.42     8698.95    304.09 o 
   7   6   2       18.99       19.68     78.17 o 
   8   6   2     1807.69     1969.18    168.79 o 
   9   6   2     1124.46     1267.44    356.61 o 
  -9   7   2      403.32      314.01    191.33 o 
  -8   7   2     3588.94     3852.65    197.46 o 
  -7   7   2     5694.16     6453.31    182.11 o 
  -6   7   2     7132.62     7013.99    204.41 o 
  -5   7   2     7125.63     7431.24    172.65 o 
  -4   7   2       11.58       58.89     41.72 o 
  -3   7   2     9244.31     9379.49    303.83 o 
  -2   7   2     7302.31     7918.13    139.38 o 
  -1   7   2      840.45     1046.08     37.14 o 
   0   7   2     2586.22     2572.23     89.54 o 
   1   7   2    60258.76    60779.87   1294.85 o 
   2   7   2   108937.69   109933.05   1620.79 o 
   3   7   2    22743.21    22006.16    359.87 o 
   4   7   2     5060.66     4523.25    161.39 o 
   5   7   2     1206.78     1187.65     75.70 o 
   6   7   2    13221.05    13149.28    404.88 o 
   7   7   2     3033.02     2877.57    187.84 o 
   8   7   2       78.05       10.98     81.97 o 
   9   7   2     1711.16     1461.61    190.05 o 
  -9   8   2      688.10      705.94    117.82 o 
  -8   8   2     1624.59     1903.45    155.44 o 
  -7   8   2      214.08      364.16     80.39 o 
  -6   8   2       85.88       14.59     47.13 o 
  -5   8   2       28.80      109.64     31.98 o 
  -3   8   2      476.85      623.82     35.34 o 
  -2   8   2       94.59       88.58     17.88 o 
  -1   8   2     7575.30     7736.83    137.46 o 
   1   8   2     3782.32     4004.42    108.28 o 
   2   8   2       22.93        6.01     16.84 o 
   3   8   2     2042.14     2065.16     65.65 o 
   4   8   2      802.60      762.73     50.46 o 
   5   8   2     2820.07     2957.71    127.44 o 
   6   8   2     1789.72     2181.69    152.86 o 
   7   8   2     1988.17     1844.65    169.37 o 
   8   8   2      527.12      348.19    105.70 o 
  -9   9   2      438.67      462.66    108.85 o 
  -8   9   2    15755.79    15311.39    456.13 o 
  -7   9   2      557.76      615.43     78.77 o 
  -6   9   2      712.93      664.52     62.99 o 
  -5   9   2     3212.56     3377.77    112.53 o 
  -4   9   2     7621.96     7305.45    409.14 o 
  -3   9   2     6487.21     6509.89    170.42 o 
  -2   9   2    53560.17    53703.85    805.43 o 
  -1   9   2   107399.15   105687.75   1690.81 o 
   0   9   2    86295.89    91325.34   1758.86 o 
   1   9   2      256.82      292.81     27.82 o 
   2   9   2      450.16      533.83     38.94 o 
   3   9   2    45884.15    46005.45    710.30 o 
   4   9   2      680.94      790.61     52.27 o 
   5   9   2    10664.28    10821.34    402.10 o 
   6   9   2       78.05       64.17     66.68 o 
   7   9   2    25518.35    25393.93    688.27 o 
   8   9   2      180.40      235.46     98.77 o 
  -9  10   2       32.71       -1.55     82.17 o 
  -8  10   2     3118.22     3126.51    183.45 o 
  -7  10   2     2268.94     2555.28    132.66 o 
  -6  10   2     3819.02     3736.98    129.25 o 
  -5  10   2    31031.40    30618.31    560.24 o 
  -4  10   2      474.42      616.56     38.10 o 
  -3  10   2     2534.72     2665.90     94.13 o 
  -2  10   2     5007.35     4552.68    147.14 o 
  -1  10   2     3367.24     3453.62     88.46 o 
   0  10   2      179.71      268.81     42.83 o 
   1  10   2    28534.40    27644.03    526.44 o 
   2  10   2     1610.27     1599.64     53.67 o 
   3  10   2     2381.50     2405.47     71.97 o 
   4  10   2    14728.59    14198.60    259.84 o 
   5  10   2      131.13      168.12     55.89 o 
   6  10   2     1128.55     1285.10    124.95 o 
   7  10   2       86.77      349.99     99.91 o 
   8  10   2      305.11      394.54    113.15 o 
  -9  11   2        3.61      152.95     95.95 o 
  -8  11   2      506.76      401.88     98.08 o 
  -7  11   2     1624.29     1478.43    107.23 o 
  -6  11   2     1562.88     1476.13     86.50 o 
  -5  11   2    17526.74    17655.72    352.72 o 
  -4  11   2    11540.58    11762.67    213.02 o 
  -3  11   2     1959.78     2009.27     63.55 o 
  -2  11   2    27351.43    27477.38    468.60 o 
  -1  11   2   138118.48   133393.33   1961.55 o 
   0  11   2   431029.53   393523.16   5724.33 o 
   1  11   2     6332.89     6801.11    150.20 o 
   2  11   2     3265.41     3175.20    115.02 o 
   3  11   2     4475.87     4415.94    104.38 o 
   4  11   2    42371.99    42194.37    743.98 o 
   5  11   2    28077.10    28321.84    609.80 o 
   6  11   2     3015.01     3379.45    181.75 o 
   7  11   2     4772.95     5019.77    239.18 o 
   8  11   2        0.46       32.36     87.35 o 
  -9  12   2      142.66      209.76     95.21 o 
  -8  12   2     3662.26     4574.63    281.90 o 
  -7  12   2       58.83      137.44     59.83 o 
  -6  12   2    17336.07    16636.19    348.03 o 
  -5  12   2     1838.98     1950.63    100.41 o 
  -4  12   2    16638.00    15801.94    314.17 o 
  -3  12   2    68898.77    66183.63   1191.50 o 
  -2  12   2     3703.26     4070.90     91.83 o 
  -1  12   2    92738.30    90284.38   1970.98 o 
   0  12   2    25289.95    25997.68    415.84 o 
   1  12   2     8571.63     8420.11    159.24 o 
   2  12   2    96251.59    94320.29   1562.27 o 
   3  12   2     1109.68     1321.79     73.20 o 
   4  12   2    47207.84    47681.53    836.19 o 
   5  12   2    20288.97    19955.74    540.06 o 
   6  12   2     1748.80     1811.24    142.55 o 
   7  12   2       18.44       64.96     82.64 o 
   8  12   2        0.49      -11.48     90.99 o 
  -9  13   2      654.92      578.80    115.67 o 
  -8  13   2     1663.87     2089.81    162.04 o 
  -7  13   2     8431.73     8378.11    411.35 o 
  -6  13   2     8595.97     8215.58    210.20 o 
  -5  13   2     4347.20     4297.94    133.73 o 
  -4  13   2       73.86      115.22     35.08 o 
  -3  13   2    47387.65    45932.25    792.02 o 
  -2  13   2    82683.13    79732.95   1675.27 o 
  -1  13   2    16925.23    16986.82    287.35 o 
   0  13   2    31944.52    31831.18    504.59 o 
   1  13   2     8017.66     8577.92    162.79 o 
   2  13   2    47100.20    47252.05    729.33 o 
   3  13   2      120.70      153.65     28.14 o 
   4  13   2     2416.62     2413.41     96.35 o 
   5  13   2    13314.88    14051.92    422.70 o 
   6  13   2     3949.78     3621.10    192.94 o 
   7  13   2     1200.00     1036.15    130.82 o 
   8  13   2     3082.24     2889.24    205.46 o 
  -9  14   2     1100.18     1116.65    183.48 o 
  -8  14   2     1931.04     1985.81    204.24 o 
  -7  14   2     7299.27     7509.44    279.15 o 
  -6  14   2     9417.13     9089.54    255.29 o 
  -5  14   2    17534.64    17041.44    394.02 o 
  -4  14   2     4937.97     4692.24    133.99 o 
  -3  14   2     1818.53     1747.50     82.20 o 
  -2  14   2     1028.23     1363.90     51.59 o 
  -1  14   2     5414.78     5998.61    130.57 o 
   0  14   2    30075.66    28591.48    460.73 o 
   1  14   2     3605.18     3721.65     93.47 o 
   2  14   2      545.55      628.39     41.00 o 
   3  14   2    10725.71    10282.04    252.51 o 
   4  14   2      283.57      326.02     48.48 o 
   5  14   2    31477.44    31414.18    941.95 o 
   6  14   2     3607.60     3723.79    202.01 o 
   7  14   2        3.87      -31.09     72.70 o 
   8  14   2     2046.59     2067.03    180.11 o 
  -9  15   2     1117.88      781.63    132.94 o 
  -8  15   2      272.80      289.17    115.94 o 
  -7  15   2     1826.67     1826.44    141.39 o 
  -6  15   2     8814.40     8145.42    214.17 o 
  -5  15   2     9976.70     9716.45    261.98 o 
  -4  15   2    10561.01    10255.91    234.48 o 
  -3  15   2      224.56      318.95     41.15 o 
  -2  15   2     3168.14     2895.13     80.16 o 
  -1  15   2     6230.82     6288.83    136.66 o 
   0  15   2    74659.35    72576.24   1097.52 o 
   1  15   2     3773.66     3856.15    114.44 o 
   2  15   2       74.37      106.93     26.95 o 
   3  15   2     3529.43     3520.49    114.45 o 
   4  15   2    35649.52    34033.95    623.69 o 
   5  15   2      798.50      912.63     98.29 o 
   6  15   2     3918.51     4125.73    211.56 o 
   7  15   2        3.41       14.35     78.23 o 
   8  15   2      651.21      549.61    117.97 o 
  -9  16   2        6.80      -20.99     92.08 o 
  -8  16   2      147.43      148.42     77.79 o 
  -7  16   2      134.47      141.41     74.58 o 
  -6  16   2       61.01       33.15     44.75 o 
  -5  16   2      562.56      652.50     79.77 o 
  -4  16   2    24725.92    23315.93    446.82 o 
  -3  16   2    29448.11    28760.88    526.11 o 
  -2  16   2     1055.38     1058.31     64.94 o 
  -1  16   2    47203.70    44912.57    703.38 o 
   0  16   2    19912.43    18468.23    360.04 o 
   1  16   2     2469.14     2642.17     87.80 o 
   2  16   2    19032.82    18589.83    319.30 o 
   3  16   2     1160.96     1330.19     97.23 o 
   4  16   2    13711.68    13954.94    301.49 o 
   5  16   2     2392.65     2522.21    135.79 o 
   6  16   2     3756.42     4099.68    213.45 o 
   7  16   2     1233.64     1146.11    138.91 o 
   8  16   2       13.29      107.68     99.33 o 
  -9  17   2       24.84       41.28     97.41 o 
  -8  17   2     3354.97     3216.45    174.24 o 
  -7  17   2     8707.89     8582.00    323.13 o 
  -6  17   2      277.75      281.34     57.28 o 
  -5  17   2       33.54       70.48     43.71 o 
  -4  17   2    39249.90    38358.73    691.79 o 
  -3  17   2        1.01       24.38     32.39 o 
  -2  17   2    13573.74    13202.74    241.75 o 
  -1  17   2    36397.73    35580.84    571.94 o 
   0  17   2     1558.93     1707.15     70.95 o 
   1  17   2    48888.86    46933.78    799.07 o 
   2  17   2    35989.72    35087.58    621.45 o 
   3  17   2   122579.78   119850.87   1995.42 o 
   4  17   2     1186.01     1053.07     92.23 o 
   5  17   2     1309.61     1303.35    129.15 o 
   6  17   2    12341.05    12119.66    397.79 o 
   7  17   2      949.32     1231.86    139.10 o 
   8  17   2        0.13       70.15     95.70 o 
  -9  18   2       29.80       41.37    198.57 o 
  -8  18   2     1556.16     1870.55    153.88 o 
  -7  18   2      762.76      700.93     93.98 o 
  -6  18   2      377.60      332.71     60.02 o 
  -5  18   2      170.02      112.71     39.70 o 
  -4  18   2    67319.08    65739.79   1134.38 o 
  -3  18   2     7609.41     7261.47    183.16 o 
  -2  18   2      626.83      802.33     70.89 o 
  -1  18   2     1094.54     1224.83     60.68 o 
   0  18   2    44424.16    42393.23    674.96 o 
   1  18   2     1014.54     1135.26     67.31 o 
   2  18   2    10692.18    10146.33    233.32 o 
   3  18   2    10379.43    10511.79    267.76 o 
   4  18   2     2105.53     2219.71    247.74 o 
   5  18   2      953.51     1081.06    103.00 o 
   6  18   2      191.89      359.78    126.04 o 
   7  18   2     1389.43     1156.78    181.97 o 
   8  18   2      203.93      248.38    145.30 o 
  -8  19   2       15.47      -21.73     74.77 o 
  -7  19   2      104.12       98.25     73.41 o 
  -6  19   2       17.10       58.18     48.91 o 
  -5  19   2     1163.77     1176.96     95.56 o 
  -4  19   2     8626.06     8549.96    216.00 o 
  -3  19   2      673.84      690.07     64.66 o 
  -2  19   2     6102.95     5684.38    134.86 o 
  -1  19   2    14900.15    14553.28    272.48 o 
   0  19   2    59707.28    58127.25    906.86 o 
   1  19   2    13970.62    14394.86    328.29 o 
   2  19   2     5062.56     5251.09    184.72 o 
   3  19   2     1367.28     1510.88     85.82 o 
   4  19   2      648.14      766.80     86.21 o 
   5  19   2    20289.35    20273.72    487.61 o 
   6  19   2     6395.87     6358.06    273.29 o 
   7  19   2      542.34      555.71    114.36 o 
   8  19   2      282.68      237.55    112.76 o 
  -8  20   2      118.89       97.12     81.88 o 
  -7  20   2      337.02      289.48     80.92 o 
  -6  20   2     4076.01     4111.10    153.83 o 
  -5  20   2    25525.76    24990.98    557.46 o 
  -4  20   2     2634.65     2800.27    115.68 o 
  -3  20   2      338.17      480.20     57.41 o 
  -2  20   2    22444.85    21906.85    431.78 o 
  -1  20   2    29418.66    28855.71    484.36 o 
   0  20   2      962.10     1376.49    210.57 o 
   1  20   2      321.60      447.47     46.32 o 
   2  20   2    25955.15    24304.69    485.36 o 
   3  20   2    10061.75    10289.19    246.06 o 
   4  20   2     7288.92     7199.80    346.99 o 
   5  20   2     5658.54     5961.31    218.94 o 
   6  20   2     5385.91     5454.74    251.62 o 
   7  20   2      102.09        4.20     83.63 o 
   8  20   2      963.76     1366.50    167.86 o 
  -8  21   2     1079.06     1196.98    126.95 o 
  -7  21   2     1672.84     1819.85    136.55 o 
  -6  21   2     1591.39     1585.26    117.69 o 
  -5  21   2       16.08        7.59     46.19 o 
  -4  21   2    15816.39    16193.23    347.07 o 
  -3  21   2    21037.59    20426.47    411.66 o 
  -2  21   2    23338.85    22020.48    552.96 o 
  -1  21   2     5851.46     6138.66    195.10 o 
   0  21   2      355.28      461.17     48.76 o 
   1  21   2    44998.36    43946.27    822.15 o 
   2  21   2      677.32      755.35     68.22 o 
   3  21   2     1585.59     1748.84     95.55 o 
   4  21   2    16778.08    16789.61    418.00 o 
   5  21   2     3130.01     3200.41    185.17 o 
   6  21   2     2058.48     2294.10    303.99 o 
   7  21   2     1949.38     2108.50    180.66 o 
   8  21   2     4230.38     4202.32    499.33 o 
  -8  22   2     1728.55     1714.78    145.95 o 
  -7  22   2     7191.06     7357.35    269.36 o 
  -6  22   2    12430.34    12173.17    300.25 o 
  -5  22   2      910.06      999.13     98.67 o 
  -4  22   2    13218.05    13465.21    305.26 o 
  -3  22   2     3304.61     3382.66    128.70 o 
  -2  22   2     9306.85     8830.47    223.78 o 
  -1  22   2       30.38       97.37     34.82 o 
   0  22   2     3262.63     3228.20    108.12 o 
   1  22   2    21744.72    21619.15    453.45 o 
   2  22   2        4.59       20.90     46.15 o 
   3  22   2     6337.50     6061.12    180.24 o 
   4  22   2       45.66      109.84     64.37 o 
   5  22   2    14260.55    13337.33    367.46 o 
   6  22   2     1283.24     1692.06    154.94 o 
   7  22   2        1.62     -104.71     81.70 o 
  -8  23   2        0.59       32.81     84.44 o 
  -7  23   2     1174.19     1241.80    119.78 o 
  -6  23   2     2138.10     2195.74    121.54 o 
  -5  23   2       30.17      145.03     57.13 o 
  -4  23   2     1251.63     1387.57     92.67 o 
  -3  23   2      445.25      570.26     67.63 o 
  -2  23   2    25475.44    24514.60    550.85 o 
  -1  23   2    10110.72    10127.77    217.60 o 
   0  23   2      622.54      834.65     91.30 o 
   1  23   2    18222.81    18570.28    388.86 o 
   2  23   2     8665.74     8624.12    253.29 o 
   3  23   2    25903.12    26106.31    516.64 o 
   4  23   2     1195.15     1349.48    117.99 o 
   5  23   2       38.11       77.17     69.33 o 
   6  23   2     2559.62     2943.57    198.67 o 
   7  23   2        9.78       34.82     87.70 o 
  -8  24   2      209.94      209.25     94.15 o 
  -7  24   2      579.59      721.89    105.29 o 
  -6  24   2     5764.85     6011.28    197.89 o 
  -5  24   2     3976.69     4320.18    160.27 o 
  -4  24   2    17548.64    17182.55    374.65 o 
  -3  24   2     1039.81     1181.26     86.39 o 
  -2  24   2     9427.75     9565.43    339.69 o 
  -1  24   2    20421.45    20104.94    676.18 o 
   0  24   2    25736.47    26184.18    457.49 o 
   1  24   2    64944.04    64353.36   2031.67 o 
   2  24   2      797.12      917.34     95.96 o 
   3  24   2     1106.49     1095.96     94.07 o 
   4  24   2     4888.36     5506.77    207.55 o 
   5  24   2     7101.66     6946.74    251.15 o 
   6  24   2     1479.83     1716.67    160.45 o 
   7  24   2      291.63      267.61    107.55 o 
  -8  25   2       54.83        7.82     85.34 o 
  -7  25   2      608.49      502.89    134.71 o 
  -6  25   2     4409.64     4913.65    181.00 o 
  -5  25   2     1412.27     1693.52    108.69 o 
  -4  25   2       25.57       90.87     50.22 o 
  -3  25   2    29660.20    26893.88    534.98 o 
  -2  25   2    13489.82    12382.26    294.50 o 
  -1  25   2      772.50     1101.27    152.65 o 
   0  25   2     6614.73     7330.01    178.06 o 
   1  25   2    42917.16    42584.55   1392.87 o 
   2  25   2      857.69      850.74     89.25 o 
   3  25   2      681.50      831.48     80.62 o 
   4  25   2     3007.58     3120.42    175.65 o 
   5  25   2     4270.20     4312.78    192.96 o 
   6  25   2     1740.59     2482.86    199.54 o 
   7  25   2      111.61      221.56    104.96 o 
  -8  26   2     1052.30     1156.58    201.78 o 
  -7  26   2     5387.93     4775.88    271.51 o 
  -6  26   2     1805.23     1891.68    122.62 o 
  -5  26   2     5997.10     6207.04    200.24 o 
  -4  26   2     5052.14     5279.40    178.84 o 
  -3  26   2     1411.60     1438.21     99.26 o 
  -2  26   2    28222.94    26762.18    808.30 o 
  -1  26   2    31985.29    31550.45    723.22 o 
   0  26   2     4779.26     5094.58    144.25 o 
   1  26   2     2118.58     2703.14    168.13 o 
   2  26   2    26447.18    25578.75    777.51 o 
   3  26   2      174.18      139.55     55.66 o 
   4  26   2     3352.78     3591.14    174.28 o 
   5  26   2       19.16       73.53     74.08 o 
   6  26   2    21494.49    21527.56    633.33 o 
   7  26   2      228.75      142.28    104.64 o 
  -7  27   2      445.72      542.88    106.06 o 
  -6  27   2     2982.25     2710.82    220.06 o 
  -5  27   2     7166.43     7238.18    221.85 o 
  -4  27   2       74.68      154.74     59.35 o 
  -3  27   2    14379.79    13279.12    318.68 o 
  -2  27   2     1538.13     1869.84    204.81 o 
  -1  27   2     5386.65     6389.87    192.85 o 
   0  27   2     2051.10     2339.86     99.85 o 
   1  27   2    19300.79    19061.89    447.66 o 
   2  27   2      664.42      981.15     85.85 o 
   3  27   2      604.50      776.92     80.79 o 
   4  27   2      177.58      156.61     72.75 o 
   5  27   2      808.24      973.96    183.89 o 
   6  27   2     1283.99     1450.88    158.65 o 
   7  27   2       99.39      170.83    112.21 o 
  -7  28   2      988.38     1079.10    131.40 o 
  -6  28   2     7092.07     6862.44    292.39 o 
  -5  28   2       56.26       64.56     60.29 o 
  -4  28   2     5976.32     6054.69    200.93 o 
  -3  28   2     5747.84     5526.37    186.57 o 
  -2  28   2       93.16      136.38     59.08 o 
  -1  28   2    17037.65    17209.76    378.95 o 
   0  28   2    15169.11    15457.50    346.27 o 
   1  28   2    19903.27    20817.27    824.48 o 
   2  28   2    19599.38    18290.89    407.55 o 
   3  28   2     1740.95     1816.49    111.80 o 
   4  28   2     2952.41     3067.63    270.79 o 
   5  28   2     4751.04     4491.48    206.28 o 
   6  28   2     2197.62     1938.27    153.81 o 
   7  28   2     1349.59     1320.93    320.61 o 
  -7  29   2       54.89       79.70     90.60 o 
  -6  29   2      677.23      919.72    117.88 o 
  -5  29   2     1827.01     1927.19    125.68 o 
  -4  29   2    18411.69    17086.89    395.56 o 
  -3  29   2     6355.58     6131.61    201.25 o 
  -2  29   2     1402.97     1596.81    129.07 o 
  -1  29   2      709.58     1067.39     88.08 o 
   0  29   2     6964.67     7946.96    221.47 o 
   1  29   2     7159.23     7433.96    216.62 o 
   2  29   2     1072.72     1628.41    127.43 o 
   3  29   2    32038.14    29297.55    662.13 o 
   4  29   2     1723.01     1654.76    142.83 o 
   5  29   2     3411.25     3609.91    190.33 o 
   6  29   2        7.15        8.62     80.54 o 
  -7  30   2     1745.05     2133.66    169.19 o 
  -6  30   2        0.14       26.39     78.85 o 
  -5  30   2    11791.04    11078.61    382.69 o 
  -4  30   2      209.80      214.46     68.98 o 
  -3  30   2     9314.40     8998.42    364.52 o 
  -2  30   2    14805.67    12958.72    390.89 o 
  -1  30   2     2296.75     2388.79    180.38 o 
   0  30   2      147.11      446.23     84.42 o 
   1  30   2    16697.03    17170.96    386.53 o 
   2  30   2     2336.69     2463.81    129.15 o 
   3  30   2      172.88      249.36     66.25 o 
   4  30   2     2692.26     2592.35    161.87 o 
   5  30   2      389.14      378.76     92.56 o 
   6  30   2        9.47       63.66     83.37 o 
  -7  31   2     1739.77     1838.85    193.05 o 
  -6  31   2      981.65      994.50    135.78 o 
  -5  31   2     1727.65     1651.39    122.63 o 
  -4  31   2    12096.86    11269.57    304.27 o 
  -3  31   2     3930.69     3674.03    158.94 o 
  -2  31   2     2563.43     3121.44    148.18 o 
  -1  31   2     3902.28     4299.72    159.27 o 
   0  31   2    26277.17    26827.73    625.90 o 
   1  31   2    18983.76    19381.89    636.00 o 
   2  31   2      418.75      446.05     73.66 o 
   3  31   2     3588.02     3379.45    152.26 o 
   4  31   2    21608.58    21793.08    571.92 o 
   5  31   2      534.93      631.08    119.54 o 
   6  31   2     2705.61     2545.28    225.59 o 
  -6  32   2     2132.39     2262.26    168.49 o 
  -5  32   2     1539.44     1826.86    133.25 o 
  -4  32   2      420.25      488.03     83.01 o 
  -3  32   2     2855.18     2886.54    146.30 o 
  -2  32   2     2436.79     2631.60    183.76 o 
  -1  32   2    18342.40    18436.24    475.03 o 
   0  32   2      243.79      740.30    111.84 o 
   1  32   2     1310.51     1651.49    107.36 o 
   2  32   2       65.69       95.91     58.27 o 
   3  32   2       50.93       45.17     57.65 o 
   4  32   2      310.20      481.46     97.58 o 
   5  32   2      709.71      737.95    111.85 o 
   6  32   2     3342.61     3034.48    197.05 o 
  -6  33   2       44.52       20.35     91.11 o 
  -5  33   2      290.89      187.49     77.76 o 
  -4  33   2     7305.31     6736.50    227.60 o 
  -3  33   2      300.48      292.27     76.69 o 
  -2  33   2    26898.15    25904.76    691.58 o 
  -1  33   2        1.54      495.56     86.66 o 
   0  33   2     3907.56     4616.19    200.18 o 
   1  33   2     2876.47     3123.37    204.58 o 
   2  33   2      291.34      266.56     70.06 o 
   3  33   2     8658.07     8446.49    285.24 o 
   4  33   2     1455.53     1236.51    131.02 o 
   5  33   2     2993.40     2992.50    187.01 o 
   6  33   2       74.16       -8.27    159.69 o 
  -6  34   2      930.31      888.50    130.37 o 
  -5  34   2     2232.94     1999.27    148.09 o 
  -4  34   2      845.25     1003.31    115.49 o 
  -3  34   2        0.28       -0.62     56.90 o 
  -2  34   2     1740.01     2204.90    127.01 o 
  -1  34   2     1046.82      982.86    108.73 o 
   0  34   2     3039.17     3310.35    175.59 o 
   1  34   2     4190.31     4072.93    190.57 o 
   2  34   2      202.72      214.14     70.25 o 
   3  34   2     1312.18     1407.32    131.19 o 
   4  34   2     4540.33     4515.19    214.17 o 
   5  34   2      789.98      854.19    126.20 o 
  -6  35   2     3846.29     3805.48    254.36 o 
  -5  35   2      592.64      640.09    101.04 o 
  -4  35   2    11204.51     9462.23    379.75 o 
  -3  35   2     1305.30     1276.71    109.49 o 
  -2  35   2      128.40       51.45     58.79 o 
  -1  35   2      222.75      460.66     92.02 o 
   0  35   2      227.91      435.11     87.29 o 
   1  35   2     1864.43     1924.06    141.89 o 
   2  35   2      879.55      991.84     97.54 o 
   3  35   2    11765.84    10513.66    398.34 o 
   4  35   2      749.18      754.11    116.30 o 
   5  35   2     1088.80     1243.47    210.78 o 
  -5  36   2     1246.54     1181.51    120.87 o 
  -4  36   2        0.09      115.38     69.22 o 
  -3  36   2     5992.20     5662.90    205.93 o 
  -2  36   2      554.00      532.96     98.18 o 
  -1  36   2     8840.74     9040.47    400.43 o 
   0  36   2     1399.65     1418.05    126.27 o 
   1  36   2       38.89      240.09     78.45 o 
   2  36   2     5544.79     5528.98    198.05 o 
   3  36   2      313.95      518.56     99.96 o 
   4  36   2        3.86       82.70     81.50 o 
   5  36   2     1093.48     1054.63    139.72 o 
  -5  37   2     1875.51     1948.99    169.73 o 
  -4  37   2     8011.09     7542.67    280.84 o 
  -3  37   2       81.42       93.49     66.61 o 
  -2  37   2      307.43      249.36     83.70 o 
  -1  37   2     7110.26     7340.20    265.79 o 
   0  37   2    13153.43    13524.81    389.81 o 
   1  37   2     3282.98     3389.29    184.99 o 
   2  37   2      711.83      658.08     88.26 o 
   3  37   2     4968.61     4729.46    223.23 o 
   4  37   2     7832.14     7917.11    297.52 o 
  -5  38   2     2175.21     1835.98    147.04 o 
  -4  38   2     2076.84     1858.88    137.77 o 
  -3  38   2        0.99        2.16     72.02 o 
  -2  38   2     2504.67     2673.64    170.68 o 
  -1  38   2       33.54      239.56     82.62 o 
   0  38   2     5865.64     6308.88    244.59 o 
   1  38   2      170.42      358.23     88.52 o 
   2  38   2      282.06      345.70     90.21 o 
   3  38   2     1072.06     1174.79    131.35 o 
   4  38   2        0.27       54.83     84.15 o 
  -4  39   2      706.27      580.82     97.15 o 
  -3  39   2      824.90      637.00    111.23 o 
  -2  39   2    13419.67    13031.99    393.71 o 
  -1  39   2      181.82      274.43    111.24 o 
   0  39   2     1090.96     1184.39    122.00 o 
   1  39   2      754.34      809.62    110.76 o 
   2  39   2     2414.53     2826.54    179.38 o 
   3  39   2     1284.93     1065.52    127.10 o 
   4  39   2      103.30      200.59    104.71 o 
  -4  40   2     1670.53     1359.82    128.25 o 
  -3  40   2      367.19      350.44     99.00 o 
  -2  40   2     3123.43     3476.86    193.74 o 
  -1  40   2    15009.22    14892.76    427.30 o 
   0  40   2     2034.48     1733.82    142.47 o 
   1  40   2    16350.15    16164.31    453.62 o 
   2  40   2      376.28      484.20    138.11 o 
   3  40   2      845.51      841.74    121.66 o 
  -3  41   2      299.64      305.94     97.82 o 
  -2  41   2     7070.99     6979.03    272.40 o 
  -1  41   2       43.15      712.60    106.66 o 
   0  41   2     5367.01     5421.97    233.88 o 
   1  41   2     1148.36     1497.82    137.87 o 
   2  41   2      518.89      526.74    107.43 o 
   3  41   2      845.31      943.01    156.46 o 
  -3  42   2       11.85       95.86     85.94 o 
  -2  42   2     2896.92     2601.34    175.48 o 
  -1  42   2       34.90      -37.93     72.64 o 
   0  42   2      149.84      254.53     82.15 o 
   1  42   2     1056.70     1111.82    126.16 o 
   2  42   2       92.97       99.15     87.29 o 
  -2  43   2       20.14      165.36     86.37 o 
  -1  43   2     5083.56     4664.36    391.89 o 
   0  43   2     1569.79     1697.15    147.86 o 
   1  43   2     1399.69     1388.15    140.04 o 
  -1  44   2     2762.40     2487.14    340.47 o 
   0  44   2     7178.70     7561.19    336.62 o 
  -9   1   3        3.20      -87.24     84.49 o 
  -8   1   3     2693.21     2294.41    369.64 o 
  -6   1   3     4073.60     3929.91    142.49 o 
  -5   1   3     1037.86     1140.30     55.81 o 
  -3   1   3    30843.66    31614.04    486.94 o 
  -2   1   3      147.70      149.44     16.17 o 
  -1   1   3   265612.44   259453.02   5317.86 o 
   0   1   3    18234.36    18193.64    279.92 o 
   1   1   3   201869.03   193534.75   3080.70 o 
   2   1   3     1111.02     1259.46     52.42 o 
   3   1   3      389.17      586.32     60.41 o 
   4   1   3      205.47      174.49     46.22 o 
   5   1   3     1770.15     2040.48    132.41 o 
   6   1   3     3276.44     3044.94    153.25 o 
   7   1   3      140.60       71.62    112.93 o 
   8   1   3     8085.41     7444.54    365.11 o 
  -9   2   3     1009.86      746.55    130.72 o 
  -8   2   3       32.41      142.98     87.14 o 
  -7   2   3    10332.38     4091.03    294.14 o 
  -6   2   3    20891.14    19955.63    419.30 o 
  -5   2   3     6818.71     6351.83    151.96 o 
  -4   2   3    13214.13    12368.26    217.69 o 
  -3   2   3    22799.35    23115.17    364.06 o 
  -2   2   3    67684.55    71648.27   1152.07 o 
  -1   2   3     1953.76     2158.90    129.93 o 
   0   2   3      129.17       83.14     14.28 o 
   1   2   3     2003.74     2122.90     57.74 o 
   2   2   3    65430.73    66253.63   1221.64 o 
   3   2   3    17061.21    18895.26    346.01 o 
   4   2   3      341.70      445.24     66.76 o 
   5   2   3    27437.68    25644.47    553.90 o 
   6   2   3    11744.01    10262.13    609.37 o 
   7   2   3     1947.88     2000.73    182.22 o 
   8   2   3       80.62       54.54     98.42 o 
  -9   3   3      110.78       44.68    136.93 o 
  -8   3   3      440.49      355.52    103.18 o 
  -7   3   3      946.46      479.33    177.14 o 
  -6   3   3    10321.90     9922.80    267.79 o 
  -5   3   3    26573.31    25853.12    424.25 o 
  -4   3   3     7943.52     8193.90    157.41 o 
  -3   3   3    61859.29    61055.38   1011.74 o 
  -2   3   3       53.59       67.88     24.27 o 
  -1   3   3   206681.00   212889.59   3815.41 o 
   0   3   3    45145.79    47699.32    707.45 o 
   1   3   3      580.13      559.63     32.45 o 
   2   3   3     9073.84     8626.19    170.96 o 
   3   3   3   160997.30   153762.63   2470.87 o 
   4   3   3     8987.27     8412.80    240.14 o 
   5   3   3     1102.62     1045.53     91.55 o 
   6   3   3      635.41      864.87     96.86 o 
   7   3   3     4376.31     4170.95    252.73 o 
   8   3   3      801.67      788.96    147.25 o 
  -8   4   3       19.42       54.44     47.44 o 
  -7   4   3      377.50      125.67     64.32 o 
  -6   4   3    29058.62    28199.96    512.07 o 
  -5   4   3      269.92      294.80     37.74 o 
  -4   4   3     7317.22     7015.92    140.25 o 
  -3   4   3      271.89      409.69     28.69 o 
  -2   4   3     3883.22     4037.76     80.84 o 
  -1   4   3     1031.01     1147.17     56.55 o 
   0   4   3      326.66      314.58     20.23 o 
   1   4   3     4285.00     4619.83    111.84 o 
   2   4   3    19126.10    19192.76    339.13 o 
   3   4   3    24719.38    24989.30    444.88 o 
   4   4   3    14877.59    14343.06    290.24 o 
   5   4   3       98.29      102.64     56.42 o 
   6   4   3    19620.83    18988.08    530.43 o 
   7   4   3     1232.24     1275.32    133.84 o 
   8   4   3       20.54     -127.21     84.81 o 
  -9   5   3        2.86       -5.79    129.49 o 
  -8   5   3     4715.84     4870.92    254.66 o 
  -7   5   3       60.23       69.93     43.72 o 
  -6   5   3    19959.08    20633.53    439.89 o 
  -5   5   3     1414.33     1471.39     63.44 o 
  -4   5   3    73725.70    73328.09   1101.19 o 
  -3   5   3     4086.15     4226.52     90.88 o 
  -2   5   3    31857.81    32963.16    500.41 o 
  -1   5   3    20591.00    20999.71    355.43 o 
   0   5   3    17530.41    17605.23    274.69 o 
   1   5   3   151906.44   145945.66   2398.38 o 
   2   5   3    11654.57    11296.16    216.37 o 
   3   5   3     1019.43     1080.66     60.11 o 
   4   5   3    11069.27    10923.59    237.26 o 
   5   5   3     7731.24     7229.22    318.08 o 
   6   5   3     2313.16     2781.62    207.91 o 
   7   5   3     5739.80     6032.82    446.86 o 
   8   5   3       32.61     -123.96     82.64 o 
  -8   6   3       51.44       -8.01     49.84 o 
  -7   6   3     2481.54     2432.35    120.65 o 
  -6   6   3     1078.64     1384.28    106.96 o 
  -5   6   3     1549.58     1537.50     63.53 o 
  -4   6   3      210.98      275.34     38.73 o 
  -3   6   3    25549.51    25567.81    438.65 o 
  -2   6   3    79190.13    81948.84   1210.76 o 
  -1   6   3    74637.82    77473.68   1407.44 o 
   0   6   3   187872.38   176219.63   2842.35 o 
   1   6   3    32719.08    31475.20    524.97 o 
   2   6   3     4564.91     4532.04     94.48 o 
   3   6   3    55333.41    55498.95    927.57 o 
   4   6   3     3658.99     3561.01    160.94 o 
   5   6   3     2980.80     2988.21    137.81 o 
   6   6   3     4831.52     4788.47    218.47 o 
   7   6   3     1905.42     2069.60    192.22 o 
   8   6   3       40.98      124.61     94.86 o 
  -9   7   3        1.32        0.00    118.73 o 
  -8   7   3      533.84      229.31    139.67 o 
  -7   7   3    32500.49    33494.88    810.67 o 
  -6   7   3      500.70      543.72     93.05 o 
  -5   7   3     2019.57     1909.35     70.11 o 
  -4   7   3    14618.49    15477.85    267.60 o 
  -3   7   3    78164.49    77861.05   1157.39 o 
  -2   7   3     9375.28     9709.47    168.18 o 
  -1   7   3        4.40       37.86     19.58 o 
   0   7   3    25604.77    25003.27    473.19 o 
   1   7   3       41.24       87.95     32.88 o 
   2   7   3     3613.44     3655.25     81.86 o 
   3   7   3    16735.26    16729.30    318.39 o 
   4   7   3    44210.11    42955.07    748.72 o 
   5   7   3     1052.48      901.63     84.99 o 
   6   7   3     5140.71     5102.35    299.12 o 
   7   7   3     4463.31     4553.85    228.31 o 
   8   7   3     4320.02     3811.45    228.00 o 
  -9   8   3     1815.86     1945.89    244.29 o 
  -8   8   3      743.47      505.09    125.75 o 
  -7   8   3    11550.58    12325.66    315.52 o 
  -5   8   3     4461.08     4307.60    184.20 o 
  -4   8   3    58312.95    56793.43    863.10 o 
  -3   8   3    37342.34    38589.11    592.20 o 
  -2   8   3    99681.33   100476.77   1615.19 o 
  -1   8   3    12019.61    12965.22    216.29 o 
   0   8   3    20208.20    20680.76    400.16 o 
   1   8   3     7781.95     7874.37    144.92 o 
   2   8   3      147.28      165.21     31.88 o 
   3   8   3     2055.80     2172.66     67.02 o 
   4   8   3     3795.66     3574.27    120.15 o 
   5   8   3    10793.33     9758.19    389.05 o 
   6   8   3     3055.80     2957.71    175.51 o 
   7   8   3     3687.82     3832.09    212.06 o 
   8   8   3     2468.37     2239.85    183.07 o 
  -9   9   3      238.14      224.92    141.90 o 
  -8   9   3     1987.56     2390.59    181.72 o 
  -7   9   3       32.18       20.95     42.15 o 
  -6   9   3      770.92      843.17     89.01 o 
  -5   9   3     3265.19     3273.40    141.19 o 
  -4   9   3     2037.12     2061.66     80.82 o 
  -3   9   3     3862.64     4105.24     92.82 o 
  -2   9   3   145410.75   145143.34   2126.35 o 
  -1   9   3    29017.37    28470.39    441.12 o 
   0   9   3    22442.53    23636.01    456.79 o 
   1   9   3    11731.30    12031.26    225.32 o 
   2   9   3    94638.72    91706.98   1362.79 o 
   3   9   3    15209.76    15560.61    270.76 o 
   4   9   3     8099.01     8276.88    200.29 o 
   5   9   3     3604.75     3862.36    185.48 o 
   6   9   3     1680.21     1968.85    165.00 o 
   7   9   3     1140.38     1210.10    136.57 o 
   8   9   3      641.72      627.49    125.51 o 
  -9  10   3      138.35       28.14    106.63 o 
  -8  10   3    14925.88    14808.47    440.03 o 
  -7  10   3     2187.67     2372.94    126.42 o 
  -6  10   3      181.58       68.20     33.15 o 
  -5  10   3     7282.28     7175.13    235.06 o 
  -4  10   3    65974.46    67430.25   1019.65 o 
  -3  10   3    39308.91    41139.74    632.04 o 
  -2  10   3    45379.57    45582.32    692.60 o 
  -1  10   3    14036.00    14093.74    236.32 o 
   0  10   3      758.99      717.19     43.45 o 
   1  10   3     9361.63     9401.57    170.28 o 
   2  10   3       98.73      212.93     35.84 o 
   3  10   3   111158.54   107912.86   1606.84 o 
   4  10   3    45329.66    43794.41    944.78 o 
   5  10   3    37776.97    36990.73   1144.33 o 
   6  10   3     1955.39     2141.66    157.45 o 
   7  10   3     3619.68     3911.11    212.89 o 
   8  10   3     2543.26     2276.28    187.85 o 
  -9  11   3      578.22      461.51    134.56 o 
  -8  11   3     1036.71     1201.06    105.65 o 
  -7  11   3     3140.23     3309.66    146.25 o 
  -6  11   3       34.54       24.85     31.18 o 
  -5  11   3       29.54      -11.51     39.88 o 
  -4  11   3     2737.32     2928.51     82.32 o 
  -3  11   3    13025.89    13624.47    235.67 o 
  -2  11   3   168714.67   167026.45   2448.73 o 
  -1  11   3    40068.56    39024.18    715.96 o 
   0  11   3    10680.10    11185.19    214.15 o 
   1  11   3    25107.55    25653.38    408.63 o 
   2  11   3   110810.61   107618.49   1851.93 o 
   3  11   3     4385.23     4564.42    132.44 o 
   4  11   3     1198.46     1341.41     94.25 o 
   5  11   3     2925.93     2750.19    180.96 o 
   6  11   3        3.63       25.97     76.92 o 
   7  11   3     1443.98     1344.21    142.37 o 
   8  11   3     1873.79     1626.21    163.85 o 
  -9  12   3     4968.62     5051.76    304.11 o 
  -8  12   3       88.89       51.17     67.11 o 
  -7  12   3      278.48      184.05     58.84 o 
  -6  12   3       17.65       -2.93     44.37 o 
  -5  12   3    21106.89    21059.21    409.16 o 
  -4  12   3       56.67       67.70     29.97 o 
  -3  12   3      840.44      887.34     45.31 o 
  -2  12   3    26863.74    26894.51    428.03 o 
  -1  12   3    13567.27    12969.11    274.65 o 
   0  12   3    19044.52    18103.31    692.53 o 
   1  12   3     3348.33     3744.25     90.89 o 
   2  12   3    35300.79    36958.45    630.34 o 
   3  12   3     2226.51     2247.99     74.53 o 
   4  12   3     4802.45     5077.51    174.38 o 
   5  12   3     1776.45     1732.92    132.58 o 
   6  12   3    14678.29    14064.76    439.98 o 
   7  12   3      124.45       66.11     92.52 o 
   8  12   3     1786.81     1626.98    166.92 o 
  -9  13   3       96.26      -56.68    160.51 o 
  -8  13   3     1243.10     1437.85    139.34 o 
  -7  13   3     4517.54     4165.55    193.46 o 
  -6  13   3     4648.54     4290.01    240.80 o 
  -5  13   3      976.63     1159.33     74.03 o 
  -4  13   3       28.61       52.32     35.97 o 
  -3  13   3    16430.45    16594.88    283.62 o 
  -2  13   3     7656.02     8074.48    157.14 o 
  -1  13   3     3370.58     3203.35     88.82 o 
   0  13   3     6373.84     6530.79    166.97 o 
   1  13   3     8370.02     8435.33    163.85 o 
   2  13   3     8917.29     8583.90    168.57 o 
   3  13   3    21741.09    21377.96    361.80 o 
   4  13   3       48.52       60.17     51.33 o 
   5  13   3     1633.07     1974.73    212.51 o 
   6  13   3     2951.75     2815.54    183.20 o 
   7  13   3       15.69      -97.26     75.75 o 
   8  13   3      691.70      689.81    132.42 o 
  -9  14   3     1618.27     1525.09    376.46 o 
  -8  14   3      572.82      367.64     86.88 o 
  -7  14   3     3169.14     3325.96    207.08 o 
  -5  14   3    33661.71    32119.69   1153.15 o 
  -4  14   3     1610.82     1921.92     86.00 o 
  -3  14   3    13720.61    14432.51    371.41 o 
  -2  14   3    35750.89    36556.02    624.36 o 
  -1  14   3    52558.74    51698.36    860.88 o 
   0  14   3       64.71       32.03     25.84 o 
   1  14   3        7.97       29.64     23.74 o 
   2  14   3    12554.36    12491.01    228.41 o 
   3  14   3        2.85       38.90     39.13 o 
   4  14   3     9196.10     9820.22    268.60 o 
   5  14   3       19.95       43.18     76.02 o 
   6  14   3     2881.44     2989.50    189.38 o 
   7  14   3       76.93      123.56     89.51 o 
   8  14   3     1103.85     1161.90    151.92 o 
  -9  15   3       16.67      221.51    127.99 o 
  -8  15   3       23.06        0.71     69.16 o 
  -7  15   3       14.83       38.42     51.57 o 
  -5  15   3    12463.40    11217.76    599.86 o 
  -4  15   3    17956.55    17313.23    387.29 o 
  -3  15   3       11.97      124.87     53.58 o 
  -1  15   3    14873.72    15778.10    276.55 o 
   0  15   3       53.85       48.77     30.17 o 
   1  15   3    23158.77    21742.47    362.77 o 
   2  15   3    48169.86    46396.55    722.82 o 
   3  15   3     5471.71     5387.41    147.73 o 
   4  15   3     5621.44     5658.61    190.50 o 
   5  15   3      295.37      171.60     74.84 o 
   6  15   3     5340.94     5683.29    251.51 o 
   7  15   3     1707.30     1911.09    170.19 o 
   8  15   3      569.50      389.86    115.44 o 
  -9  16   3      620.23      891.07    175.73 o 
  -8  16   3     6362.48     6163.44    269.46 o 
  -7  16   3     6691.73     6602.05    196.68 o 
  -6  16   3     1349.57     1037.48    228.24 o 
  -5  16   3       57.86       93.86     42.46 o 
  -4  16   3     8414.51     8712.16    272.67 o 
  -3  16   3      852.45      925.37     69.55 o 
  -2  16   3     2989.11     3144.98    125.48 o 
  -1  16   3        8.38       93.13     28.97 o 
   0  16   3    22404.97    22203.21    417.59 o 
   1  16   3    15332.90    14783.75    263.35 o 
   2  16   3    22648.99    22195.26    462.83 o 
   3  16   3    26302.04    25648.38    484.60 o 
   4  16   3     4691.31     4827.87    210.23 o 
   5  16   3      290.33      548.64    103.12 o 
   6  16   3      119.51      432.53    102.01 o 
   7  16   3     8156.56     8247.95    354.32 o 
   8  16   3      785.59      823.59    139.70 o 
  -9  17   3       12.79       28.51    118.36 o 
  -8  17   3      970.64      980.58    110.71 o 
  -7  17   3      382.09      410.04     69.30 o 
  -6  17   3      572.66      600.22     68.54 o 
  -5  17   3     1397.95     1394.09     95.80 o 
  -4  17   3    19358.83    18512.43    416.25 o 
  -3  17   3     7691.42     7682.55    211.11 o 
  -2  17   3    53173.88    52597.73    815.70 o 
  -1  17   3      958.70     1272.87     62.26 o 
   0  17   3    16454.82    16592.09    392.47 o 
   1  17   3    10845.70    11159.94    214.03 o 
   2  17   3    54173.16    52082.02    850.36 o 
   3  17   3    35365.82    34928.63    844.15 o 
   4  17   3       18.32       36.52     58.10 o 
   5  17   3     1666.65     1816.52    149.03 o 
   6  17   3      127.29       72.16     87.21 o 
   7  17   3      470.92      636.72    121.18 o 
   8  17   3      221.32      147.68    101.55 o 
  -9  18   3        1.37      -29.84    114.03 o 
  -8  18   3       20.50        3.48     66.19 o 
  -7  18   3       39.47      200.59     61.03 o 
  -6  18   3     1268.94     1458.38     93.72 o 
  -5  18   3     5795.53     5485.45    163.72 o 
  -4  18   3       28.42       10.26     52.44 o 
  -3  18   3    47697.45    46144.79    814.78 o 
  -2  18   3     1517.44     1619.72     66.98 o 
  -1  18   3     4117.02     4151.77    111.57 o 
   0  18   3    54970.58    52247.43    816.29 o 
   1  18   3    37248.96    36715.01    688.89 o 
   2  18   3    36248.94    35771.60    756.01 o 
   3  18   3    11116.24    11391.22    257.83 o 
   4  18   3      446.79      598.21     80.53 o 
   5  18   3      503.43      627.22     95.26 o 
   6  18   3       89.98      -66.64    210.57 o 
   7  18   3     1295.68     1414.44    199.90 o 
   8  18   3     1141.89      787.17    187.82 o 
  -9  19   3      269.46      445.55    239.12 o 
  -8  19   3     1276.95     1463.19    155.06 o 
  -7  19   3    17793.43    17472.31    390.13 o 
  -6  19   3        2.65      104.63     52.77 o 
  -5  19   3      967.79     1129.83     81.56 o 
  -4  19   3     4289.81     4156.57    137.63 o 
  -3  19   3     9093.79     9210.05    222.63 o 
  -2  19   3       70.96       39.64     28.53 o 
  -1  19   3     1887.21     2129.62     80.40 o 
   0  19   3    17044.15    16589.86    302.00 o 
   1  19   3     2729.27     2769.23    100.14 o 
   2  19   3      875.24      982.59     72.05 o 
   3  19   3       20.82       77.40     40.28 o 
   4  19   3    37566.35    37449.94    908.74 o 
   5  19   3        2.83       29.92     63.08 o 
   6  19   3      204.71      225.65     92.59 o 
   7  19   3     3439.56     3513.61    515.05 o 
  -8  20   3        5.23      -27.97     74.37 o 
  -7  20   3      252.19      296.87     69.02 o 
  -6  20   3    14631.12    14495.81    405.08 o 
  -5  20   3    16251.92    15998.41    347.41 o 
  -4  20   3    20893.62    20830.75    485.22 o 
  -3  20   3     1270.75     1292.59     87.39 o 
  -2  20   3     2339.46     2512.46     88.23 o 
  -1  20   3    45503.58    43628.75    698.44 o 
   0  20   3      235.62      289.95     64.68 o 
   1  20   3    24973.94    23562.13    411.62 o 
   2  20   3     1720.05     1602.02     91.12 o 
   3  20   3      306.46      272.20     50.15 o 
   4  20   3    19050.96    18554.88    449.91 o 
   5  20   3     2248.91     2249.63    142.27 o 
   6  20   3      801.35      949.44    126.95 o 
   7  20   3      750.40      856.36    135.01 o 
  -8  21   3     1714.82     1883.92    149.27 o 
  -7  21   3       97.88       87.03     72.49 o 
  -6  21   3     3134.79     3371.46    138.72 o 
  -5  21   3      384.88      470.58     65.71 o 
  -4  21   3    37965.39    37545.11    756.26 o 
  -3  21   3    31103.46    30213.58    574.46 o 
  -2  21   3    26159.80    25477.06    503.87 o 
  -1  21   3    18380.53    18459.92    570.26 o 
   0  21   3     4959.37     4730.45    129.37 o 
   1  21   3    59348.71    57403.46    977.64 o 
   2  21   3    13040.73    12443.70    555.16 o 
   3  21   3     3928.25     3953.48    138.21 o 
   4  21   3     1200.82     1228.96    107.82 o 
   5  21   3     3689.10     3946.66    182.75 o 
   6  21   3       62.60      -16.45     81.03 o 
   7  21   3     4751.10     4642.98    250.49 o 
  -8  22   3      367.17      300.94    111.15 o 
  -7  22   3     5409.99     5379.57    213.52 o 
  -6  22   3     8182.33     8082.99    228.24 o 
  -5  22   3     6060.93     6117.24    186.10 o 
  -4  22   3      565.48      540.62     67.12 o 
  -3  22   3      415.76      447.10     62.02 o 
  -2  22   3    37043.92    33465.92    796.82 o 
  -1  22   3      669.18      934.71     63.93 o 
   0  22   3    44099.89    42469.69    843.74 o 
   1  22   3     1434.96     1829.44     89.98 o 
   2  22   3    47708.66    46164.47   1012.17 o 
   3  22   3      750.35      821.23     74.10 o 
   4  22   3      455.89      600.75     85.49 o 
   5  22   3     6450.55     5845.35    221.25 o 
   6  22   3     7357.27     8065.41    326.45 o 
   7  22   3     4568.04     4627.60    261.91 o 
  -8  23   3     3493.25     3144.99    267.99 o 
  -7  23   3      458.53      458.34     89.88 o 
  -6  23   3       14.66      119.67     59.81 o 
  -5  23   3     3401.90     3597.23    143.71 o 
  -4  23   3        0.02       43.40     45.99 o 
  -3  23   3     2155.26     2200.94    111.24 o 
  -2  23   3     6038.61     6381.35    185.42 o 
  -1  23   3   129450.97   122054.86   2813.15 o 
   0  23   3    17639.84    17915.94    350.29 o 
   1  23   3    13834.57    13422.57    342.64 o 
   2  23   3     6205.49     6095.06    223.11 o 
   3  23   3    16307.59    15580.87    346.14 o 
   4  23   3    17091.42    18510.97    458.24 o 
   5  23   3      602.90      783.98    102.08 o 
   6  23   3     3512.55     3700.67    224.14 o 
   7  23   3     2973.37     2817.43    227.33 o 
  -8  24   3     1276.50     1377.74    159.96 o 
  -7  24   3       59.96       35.08     96.85 o 
  -6  24   3     7735.07     8083.69    234.20 o 
  -5  24   3     5231.53     5096.08    190.57 o 
  -4  24   3     1485.86     1555.18    100.97 o 
  -3  24   3     1217.77     1265.97     90.88 o 
  -2  24   3      186.43      141.82     94.45 o 
  -1  24   3     2827.20     3358.50    181.19 o 
   0  24   3      275.45      509.69     54.62 o 
   1  24   3    15893.79    15286.63    475.61 o 
   2  24   3     1391.38     1518.32     94.98 o 
   3  24   3      307.67      292.56     62.08 o 
   4  24   3      761.67      709.38    120.80 o 
   5  24   3     6051.04     6045.15    291.81 o 
   6  24   3     6552.01     6657.81    295.20 o 
   7  24   3        3.08       35.11     97.31 o 
  -8  25   3     1829.12     1672.04    191.97 o 
  -7  25   3     1006.50      852.61    125.81 o 
  -6  25   3      964.09      870.20     92.92 o 
  -5  25   3    11185.47    10370.48    271.51 o 
  -4  25   3      101.54      166.77     56.04 o 
  -3  25   3    18647.67    17681.21    439.48 o 
  -2  25   3      124.60      110.13     51.35 o 
  -1  25   3      389.38      497.97     57.53 o 
   0  25   3     8925.62     8933.21    203.39 o 
   1  25   3      499.68      723.34     88.34 o 
   2  25   3      481.03      490.55     68.37 o 
   3  25   3      118.52      248.91     58.16 o 
   4  25   3    17474.14    17288.70    441.99 o 
   5  25   3    13174.01    12551.93    365.03 o 
   6  25   3      600.06      810.43    135.74 o 
   7  25   3      366.22      362.90    122.66 o 
  -8  26   3      836.87      737.59    191.71 o 
  -7  26   3      200.55      203.49     89.03 o 
  -6  26   3     1032.72     1044.37     97.57 o 
  -5  26   3      229.20      279.15     69.30 o 
  -4  26   3      187.39      134.72     59.22 o 
  -3  26   3        2.26      109.10     54.05 o 
  -2  26   3     1616.63     1782.10    104.13 o 
  -1  26   3      167.35      164.84     51.35 o 
   0  26   3     4862.81     4813.79    140.27 o 
   1  26   3     3097.24     3436.02    146.97 o 
   2  26   3     2984.59     2942.17    131.60 o 
   3  26   3     6335.82     6001.35    218.70 o 
   4  26   3       42.01      104.20     66.58 o 
   5  26   3     1232.04     1436.42    128.41 o 
   6  26   3     2472.36     2537.96    200.78 o 
   7  26   3      428.40      565.57    164.03 o 
  -7  27   3     2761.86     2942.23    341.29 o 
  -6  27   3     1668.13     1730.47    152.28 o 
  -5  27   3     2259.36     2627.60    182.38 o 
  -4  27   3       57.57      203.34     63.84 o 
  -3  27   3    65636.98    60417.10   1574.75 o 
  -2  27   3    15246.59    14190.62    350.11 o 
  -1  27   3      240.17      299.40     62.05 o 
   0  27   3     1209.47     1310.80     91.48 o 
   1  27   3     1385.62     1386.72     95.74 o 
   2  27   3     7102.49     7241.53    218.24 o 
   3  27   3    18389.91    18731.13    465.43 o 
   4  27   3    10665.74    10939.50    327.95 o 
   5  27   3     2411.02     2701.09    166.97 o 
   6  27   3     2821.34     2428.88    221.04 o 
  -7  28   3      137.57      250.79     93.85 o 
  -6  28   3     8077.24     8376.69    255.74 o 
  -5  28   3     1568.47     1823.55    121.50 o 
  -4  28   3     1763.05     1918.94    120.04 o 
  -3  28   3     9169.62     9411.52    287.47 o 
  -2  28   3     4618.55     4650.81    211.10 o 
  -1  28   3      120.26      178.37     57.87 o 
   0  28   3     6878.89     7075.27    208.38 o 
   1  28   3     2288.59     2594.93    128.44 o 
   2  28   3       32.97      105.22     54.52 o 
   3  28   3     6347.63     6572.93    236.28 o 
   4  28   3     2418.76     2391.32    259.15 o 
   5  28   3     2830.52     2918.84    172.92 o 
   6  28   3      803.80     1009.17    148.67 o 
  -7  29   3      170.99       72.53     99.96 o 
  -6  29   3      118.11      264.22     78.92 o 
  -5  29   3     2339.68     2632.82    209.83 o 
  -4  29   3      169.89      126.44     65.07 o 
  -3  29   3      341.15      391.57     76.35 o 
  -2  29   3       67.39      113.40     58.10 o 
  -1  29   3    58901.20    57407.03   1205.48 o 
   0  29   3     5012.10     4967.15    171.44 o 
   1  29   3     7053.75     7277.89    528.46 o 
   2  29   3      126.85      210.17     62.32 o 
   3  29   3     3303.03     3482.80    174.76 o 
   4  29   3     5984.45     6248.53    238.79 o 
   5  29   3       24.41       11.35     75.18 o 
   6  29   3     1121.76     1059.73    152.52 o 
  -7  30   3      736.57      763.60    125.41 o 
  -6  30   3       91.85       54.07     71.79 o 
  -5  30   3     9043.57     8782.01    262.46 o 
  -4  30   3     2899.41     2529.20    138.95 o 
  -3  30   3      659.56      723.26     85.80 o 
  -2  30   3      113.15      171.21     63.43 o 
  -1  30   3     2932.71     4324.19    232.10 o 
   0  30   3    28155.35    27351.79    631.95 o 
   1  30   3      625.41      662.58     77.67 o 
   2  30   3    14948.37    14838.35    395.66 o 
   3  30   3       15.81       70.19     65.43 o 
   4  30   3      185.02      235.08     82.19 o 
   5  30   3      276.48      276.94     93.81 o 
   6  30   3     2125.99     2302.56    203.49 o 
  -7  31   3     1019.91     1073.16    133.51 o 
  -6  31   3     1360.71     1127.29    117.53 o 
  -5  31   3     5058.39     4712.04    189.34 o 
  -4  31   3      989.52     1058.22    102.05 o 
  -3  31   3      178.30      287.86     72.06 o 
  -2  31   3       25.39       95.69     58.85 o 
  -1  31   3     1838.44     1819.94    125.11 o 
   0  31   3      525.76     1153.88    126.05 o 
   1  31   3      275.27      433.18     72.81 o 
   2  31   3      244.42      306.69     96.83 o 
   3  31   3      711.75      874.60    178.43 o 
   4  31   3        1.35       29.28     70.06 o 
   5  31   3     7455.88     7361.59    276.00 o 
   6  31   3       94.98       29.72    110.04 o 
  -6  32   3     2200.51     2313.17    149.94 o 
  -5  32   3     3502.24     3324.00    166.31 o 
  -4  32   3     8324.23     7388.26    303.43 o 
  -3  32   3     1078.82     1037.34    133.48 o 
  -2  32   3        0.80       77.90     55.41 o 
  -1  32   3     5970.47     6056.42    229.11 o 
   0  32   3     6345.71     6223.16    231.68 o 
   1  32   3     2231.90     2454.00    130.92 o 
   2  32   3    24790.18    22653.21    627.33 o 
   3  32   3    10792.04    10376.52    324.08 o 
   4  32   3     5823.61     5910.96    238.29 o 
   5  32   3      346.09      387.57    105.04 o 
  -6  33   3      712.75      680.22    103.93 o 
  -5  33   3      388.97      333.78     86.19 o 
  -4  33   3       37.31       66.55     64.90 o 
  -3  33   3    12110.07    10990.37    474.99 o 
  -2  33   3     5746.73     5562.14    194.83 o 
  -1  33   3      156.91      291.21     80.36 o 
   0  33   3      373.88      524.23     89.11 o 
   1  33   3      235.14      288.18     71.64 o 
   2  33   3     4391.71     4844.50    278.55 o 
   3  33   3     4187.53     4454.68    204.03 o 
   4  33   3     2128.42     1979.17    155.01 o 
   5  33   3       78.61      165.94     91.03 o 
  -6  34   3     2081.02     2216.93    154.32 o 
  -5  34   3     9684.70     9250.24    321.19 o 
  -4  34   3      284.42      374.95     84.29 o 
  -3  34   3    15644.04    14413.37    672.11 o 
  -2  34   3      481.21      741.40     89.83 o 
  -1  34   3     1604.11     2023.37    242.85 o 
   0  34   3    30270.72    31242.98    827.31 o 
   1  34   3     4846.50     5011.94    210.69 o 
   2  34   3    15433.83    15375.36    759.62 o 
   3  34   3     3448.75     3275.49    182.51 o 
   4  34   3     1090.40     1028.82    123.71 o 
   5  34   3     1299.49     1612.18    152.52 o 
  -6  35   3        2.01       39.64     98.25 o 
  -5  35   3        0.07       47.02     74.51 o 
  -4  35   3     2673.56     2273.74    143.70 o 
  -3  35   3     2462.98     2722.58    169.47 o 
  -2  35   3    21644.65    20789.51    581.36 o 
  -1  35   3     1814.19     1928.32    144.27 o 
   0  35   3      209.28     1037.87    266.83 o 
   1  35   3     3017.54     3150.60    219.14 o 
   2  35   3    14794.13    15946.50    741.36 o 
   3  35   3     1870.44     2075.24    155.17 o 
   4  35   3     1370.46     1737.38    180.23 o 
   5  35   3      114.09      255.80    102.88 o 
  -5  36   3       32.17       76.13     75.54 o 
  -4  36   3      724.47      719.98    102.04 o 
  -3  36   3     1413.99     1591.72    118.42 o 
  -2  36   3     1621.79     2017.76    203.92 o 
  -1  36   3     7050.92     6814.75    254.49 o 
   0  36   3     9796.47     9652.08    312.09 o 
   1  36   3      487.19      645.62    101.33 o 
   2  36   3     2896.34     3215.27    184.67 o 
   3  36   3     7269.91     6688.91    261.30 o 
   4  36   3      833.86      886.07    124.17 o 
  -5  37   3       75.10      146.38     82.27 o 
  -4  37   3     1719.10     1523.67    127.31 o 
  -3  37   3     4047.09     3891.00    175.31 o 
  -2  37   3     3547.26     3671.10    194.46 o 
  -1  37   3      131.83      376.99     87.14 o 
   0  37   3      780.89      837.51    107.44 o 
   1  37   3      138.01      158.01     77.19 o 
   2  37   3     3569.44     3759.04    316.87 o 
   3  37   3     1948.46     2350.70    167.90 o 
   4  37   3      237.66      341.13    102.90 o 
  -5  38   3     2764.24     2589.36    259.69 o 
  -4  38   3      446.82      466.92     93.47 o 
  -3  38   3      651.31      618.40     92.35 o 
  -2  38   3        4.65      105.62     84.61 o 
  -1  38   3      208.08      245.92     96.02 o 
   0  38   3      264.93      377.77     88.78 o 
   1  38   3     3379.59     3300.24    182.42 o 
   2  38   3    15508.52    14843.46    524.75 o 
   3  38   3       55.15      106.81     83.08 o 
   4  38   3     1174.02     1449.17    150.24 o 
  -4  39   3     3580.96     3076.20    217.57 o 
  -3  39   3     1682.86     1756.89    156.56 o 
  -2  39   3        2.00       99.89     79.07 o 
  -1  39   3    11129.11    11341.36    354.35 o 
   0  39   3     1380.24     1536.36    133.46 o 
   1  39   3     3234.42     3432.19    213.58 o 
   2  39   3      214.70      270.51     89.07 o 
   3  39   3      260.97      224.55     94.51 o 
  -4  40   3        3.70        2.20     76.81 o 
  -3  40   3      145.74       78.37     84.68 o 
  -2  40   3     4110.55     4278.84    333.85 o 
  -1  40   3     5898.52     6227.65    257.48 o 
   0  40   3      410.22      486.85    101.49 o 
   1  40   3       43.68      128.29     81.38 o 
   2  40   3      173.33      215.46     93.11 o 
   3  40   3      114.80      225.26    101.97 o 
  -3  41   3     5137.77     4967.24    306.92 o 
  -2  41   3     8620.71     8761.32    406.58 o 
  -1  41   3      735.21      887.25    114.56 o 
   0  41   3     1064.41     1149.94    125.51 o 
   1  41   3       27.97       62.22     76.99 o 
   2  41   3     5984.06     5601.52    628.62 o 
  -3  42   3      311.98      291.25     98.24 o 
  -2  42   3     1696.67     1520.96    143.41 o 
  -1  42   3     1951.11     1538.99    141.94 o 
   0  42   3      333.16      330.64    104.26 o 
   1  42   3        2.46      -49.31     73.50 o 
   2  42   3        1.10      147.18    108.80 o 
  -2  43   3       66.50      158.08    106.29 o 
  -1  43   3     1991.23     1905.78    155.82 o 
   0  43   3     1354.25     1285.06    137.54 o 
   1  43   3       54.79       59.41     83.98 o 
  -8   0   4      586.68      564.99    100.77 o 
  -7   0   4     5159.94     4788.57    247.39 o 
  -6   0   4     2189.54     2275.83    119.66 o 
  -5   0   4    19140.89    19001.71    457.27 o 
  -3   0   4    12731.12    12024.95    342.44 o 
  -2   0   4    44838.96    47236.86   1354.85 o 
  -1   0   4   438741.78   401671.84  11513.96 o 
   0   0   4   143037.72   146111.50   3018.11 o 
   1   0   4    13162.39    14013.80    318.53 o 
   2   0   4     7175.89     6647.17    332.61 o 
   3   0   4      864.06      763.03     85.30 o 
   4   0   4    55334.68    52350.25   2075.10 o 
   5   0   4    67495.54    57940.56   4002.50 o 
   6   0   4    20443.14    19836.09    680.00 o 
   7   0   4      617.18      666.05    189.89 o 
   8   0   4      211.91      225.46    167.13 o 
  -8   1   4     4076.81     4010.28    182.04 o 
  -7   1   4      679.00      647.97     56.91 o 
  -6   1   4      945.05      907.55     58.15 o 
  -5   1   4    13595.12    12800.93    403.00 o 
  -4   1   4    16421.99    16264.07    274.25 o 
  -3   1   4    33143.86    31793.19    489.82 o 
  -2   1   4      143.51       59.03     23.79 o 
  -1   1   4   246411.27   243709.72   4280.37 o 
   0   1   4     9922.12    10468.07    172.81 o 
   1   1   4    37124.63    37566.46    621.36 o 
   2   1   4    86624.36    83030.06   1502.00 o 
   3   1   4    39945.43    37509.85   1060.84 o 
   4   1   4      406.27      434.00     92.55 o 
   5   1   4      662.16      748.92    103.56 o 
   6   1   4      270.55      500.27     84.44 o 
   7   1   4     1552.14     1512.37    168.77 o 
   8   1   4       58.38      153.24    107.10 o 
  -7   2   4       70.48      147.21     43.40 o 
  -6   2   4    12667.89    12800.36    341.10 o 
  -5   2   4      717.27      876.25     65.28 o 
  -4   2   4    12135.90    12471.21    219.04 o 
  -3   2   4    14338.77    14215.44    234.92 o 
  -2   2   4    16144.62    16351.01    285.92 o 
  -1   2   4    38245.95    39221.62    642.32 o 
   0   2   4     6608.21     6790.78    119.81 o 
   1   2   4    17321.14    17326.65    273.38 o 
   2   2   4    31800.50    31596.33    535.74 o 
   3   2   4     7290.94     8385.11    376.99 o 
   4   2   4      684.12      672.69    102.05 o 
   5   2   4       41.81       20.92     54.72 o 
   6   2   4     6029.72     5742.92    239.80 o 
   7   2   4    12400.91    11004.79    603.66 o 
   8   2   4      567.08      691.74    147.15 o 
  -8   3   4      102.56      226.79     66.02 o 
  -7   3   4     5897.63     5830.27    185.02 o 
  -6   3   4    20763.09    20132.07    351.23 o 
  -5   3   4       28.48       40.17     29.91 o 
  -4   3   4    20748.34    21395.43    387.33 o 
  -3   3   4       19.24       73.23     38.98 o 
  -2   3   4     1788.32     1825.77     57.41 o 
  -1   3   4     5233.23     5758.55    104.53 o 
   0   3   4      956.39      985.98     36.76 o 
   1   3   4     4890.73     4683.16     90.02 o 
   3   3   4       40.76       86.49     29.43 o 
   4   3   4      214.96      278.35     56.73 o 
   5   3   4     3996.00     4319.92    211.92 o 
   6   3   4     1024.61     1169.52    123.33 o 
   7   3   4      917.41      520.32    263.01 o 
   8   3   4     1268.32     1108.72    168.79 o 
  -7   4   4     1351.06     1417.19     85.13 o 
  -6   4   4     9249.56     9197.25    191.23 o 
  -5   4   4     1861.36     1866.80     71.23 o 
  -4   4   4    22794.35    22790.55    369.20 o 
  -3   4   4        1.91       31.08     22.09 o 
  -2   4   4    15986.85    17369.21    278.69 o 
  -1   4   4      894.31      795.79     33.82 o 
   0   4   4    70945.53    71596.54   1058.14 o 
   1   4   4   111794.32   108838.77   1598.57 o 
   2   4   4      240.58      305.45     29.44 o 
   3   4   4     3715.27     3788.42    105.80 o 
   4   4   4    14376.97    14481.01    344.95 o 
   5   4   4    14106.35    14036.00    421.91 o 
   6   4   4     2057.46     2074.95    185.69 o 
   7   4   4     3941.12     3755.20    334.57 o 
   8   4   4        0.46      -55.56    121.63 o 
  -8   5   4     1680.07     1815.29    133.41 o 
  -7   5   4     1963.51     2009.83     99.51 o 
  -6   5   4      264.45      274.37     45.94 o 
  -5   5   4    60407.98    58984.75   1003.50 o 
  -4   5   4    12372.17    11910.56    212.34 o 
  -3   5   4    27317.03    28148.83    439.71 o 
  -2   5   4    19803.24    19434.14    338.74 o 
  -1   5   4    36284.59    37757.19    570.16 o 
   0   5   4    73070.02    73763.27   1089.17 o 
   1   5   4       50.79       77.32     28.18 o 
   2   5   4     5588.47     5160.68    184.65 o 
   3   5   4     6615.46     6454.82    151.26 o 
   4   5   4    28255.00    27763.76    586.20 o 
   5   5   4       53.41       22.63     58.03 o 
   6   5   4     1099.61     1173.48    151.08 o 
   7   5   4     3389.59     3342.54    206.07 o 
   8   5   4     2828.26     2921.00    247.58 o 
  -8   6   4      212.29      197.59     65.56 o 
  -7   6   4        2.97       55.99     46.88 o 
  -6   6   4        8.30      -33.79     35.39 o 
  -5   6   4      521.64      631.91     46.94 o 
  -4   6   4      120.94      132.74     28.66 o 
  -3   6   4     7135.49     7261.61    137.67 o 
  -2   6   4    11928.16    12691.67    212.72 o 
  -1   6   4    28642.69    29193.72    448.90 o 
   0   6   4    19280.70    19197.02    302.05 o 
   1   6   4    79910.24    82323.56   1348.23 o 
   2   6   4       12.57       35.88     22.68 o 
   3   6   4     6953.37     6496.02    154.00 o 
   4   6   4     9858.77     9411.91    324.06 o 
   5   6   4    19405.48    18718.26    809.69 o 
   6   6   4      698.78      650.64    104.96 o 
   7   6   4      236.70      466.36    106.50 o 
   8   6   4      516.13      715.56    170.44 o 
  -9   7   4      337.00      439.34    179.13 o 
  -8   7   4      324.28      325.78     77.80 o 
  -7   7   4     1870.20     2035.59    100.58 o 
  -6   7   4       63.83      -10.40     42.71 o 
  -5   7   4        3.34      -31.44     36.54 o 
  -4   7   4    49990.00    49394.14    757.04 o 
  -3   7   4   119097.67   117025.12   1725.61 o 
  -2   7   4     4692.71     4932.14    101.49 o 
  -1   7   4    49800.39    52576.39    788.81 o 
   0   7   4    38511.94    38526.13    583.00 o 
   1   7   4    96006.98    95371.88   1409.36 o 
   2   7   4    59723.85    60136.17    992.56 o 
   3   7   4       12.69       72.89     33.17 o 
   4   7   4    32427.41    31416.35    638.30 o 
   5   7   4      435.98      487.88    126.89 o 
   6   7   4     2359.52     2359.11    205.02 o 
   7   7   4      152.10       84.87     91.97 o 
   8   7   4      477.72      394.39    116.25 o 
  -9   8   4     4802.19     5343.29    434.38 o 
  -8   8   4      222.57      141.26     74.16 o 
  -7   8   4        2.98       17.62     51.90 o 
  -6   8   4        1.47       26.64     42.65 o 
  -5   8   4    19420.84    19058.92    326.89 o 
  -4   8   4      544.69      613.11     40.51 o 
  -3   8   4     7969.13     8678.86    161.54 o 
  -2   8   4    19935.78    20885.16    335.09 o 
  -1   8   4     1335.00     1234.06     63.61 o 
   0   8   4    69812.20    68450.19   1017.26 o 
   1   8   4      338.95      219.51     25.61 o 
   2   8   4    45083.96    46725.69    713.15 o 
   3   8   4     9844.88     9969.22    213.69 o 
   4   8   4    22713.56    22456.96    481.21 o 
   5   8   4      333.06      408.66     86.31 o 
   6   8   4     7903.24     7153.61    335.23 o 
   7   8   4        4.65       -8.60     78.01 o 
   8   8   4       19.99      130.99    100.26 o 
  -9   9   4      236.30      232.91    177.06 o 
  -8   9   4     1957.80     2117.41    126.62 o 
  -7   9   4     5627.35     5604.17    240.16 o 
  -6   9   4    35689.44    36313.21    659.37 o 
  -5   9   4     6204.38     6532.08    189.17 o 
  -4   9   4     6687.12     6605.39    137.62 o 
  -3   9   4      804.72      906.83     48.10 o 
  -2   9   4    31586.98    32293.96    619.68 o 
  -1   9   4       88.66      276.80     32.26 o 
   0   9   4    18856.75    18637.54    330.98 o 
   1   9   4     1377.93     1771.81     57.82 o 
   2   9   4    59099.43    58340.86    883.09 o 
   3   9   4     1932.80     1950.89     80.81 o 
   4   9   4     5620.83     5654.27    334.72 o 
   5   9   4     7095.09     7117.65    262.56 o 
   6   9   4      310.49      323.87     95.53 o 
   7   9   4      287.70      186.13     95.93 o 
   8   9   4     1767.94     1543.59    164.29 o 
  -9  10   4        8.34      -48.40    151.83 o 
  -8  10   4       50.01      -19.79     57.08 o 
  -7  10   4      149.90      208.83     63.25 o 
  -6  10   4     1687.03     1850.99    121.78 o 
  -5  10   4     3806.98     3829.04    134.69 o 
  -4  10   4    26904.71    27551.27    482.91 o 
  -3  10   4     3486.82     3529.58     95.76 o 
  -2  10   4     1235.56     1417.84     53.15 o 
  -1  10   4    12562.31    12686.83    219.16 o 
   0  10   4      405.65      464.71     39.74 o 
   1  10   4     6802.51     6910.97    159.38 o 
   2  10   4      283.77      287.21     30.99 o 
   3  10   4      699.15      772.39     57.23 o 
   4  10   4       77.87      159.63     52.40 o 
   5  10   4    19022.43    19235.85    526.08 o 
   6  10   4       10.75       38.00     80.56 o 
   7  10   4       88.61       36.96     84.48 o 
   8  10   4      556.79      513.40    177.76 o 
  -9  11   4     1010.77      614.75    218.43 o 
  -8  11   4       36.00       41.52     56.69 o 
  -7  11   4      717.50      727.36     82.13 o 
  -6  11   4     2245.74     2393.46    104.75 o 
  -5  11   4    32097.13    31472.89    574.77 o 
  -4  11   4    12254.59    12281.26    224.61 o 
  -3  11   4    14609.80    15767.84    269.96 o 
  -2  11   4    13755.56    15415.10    263.23 o 
  -1  11   4     3523.27     4219.64     96.92 o 
   0  11   4    80873.99    79673.80   1461.36 o 
   1  11   4     8692.26     9692.83    180.45 o 
   2  11   4    34482.75    33752.63    532.07 o 
   3  11   4    12501.15    12372.14    257.80 o 
   4  11   4    23162.54    22369.91    494.00 o 
   5  11   4     2353.41     2621.82    167.47 o 
   6  11   4     3251.38     3784.73    206.27 o 
   7  11   4       50.79      -18.05     81.49 o 
   8  11   4      693.13     1040.22    145.81 o 
  -9  12   4     3752.70     3160.63    373.98 o 
  -8  12   4      266.71      394.11    120.57 o 
  -7  12   4      277.54      361.21     61.80 o 
  -6  12   4     2849.72     2867.52    112.85 o 
  -5  12   4    31769.49    31918.75    583.52 o 
  -4  12   4    27514.35    27336.32    444.25 o 
  -3  12   4    10671.70    11083.45    202.98 o 
  -2  12   4    64908.52    65843.60    993.41 o 
  -1  12   4    16912.15    15906.36    298.98 o 
   0  12   4    25746.92    26527.33    458.63 o 
   1  12   4    91535.95    92890.73   1384.57 o 
   2  12   4     7558.60     7904.42    158.72 o 
   3  12   4    26543.72    25609.69    469.85 o 
   4  12   4     4534.81     4590.00    185.23 o 
   5  12   4       74.38       18.82     61.12 o 
   6  12   4    26710.91    25248.34    952.74 o 
   7  12   4        5.75      118.61     85.86 o 
   8  12   4      769.58     1009.97    143.76 o 
  -9  13   4      139.01      152.89    126.38 o 
  -8  13   4     1744.40     1622.46    160.61 o 
  -7  13   4     6391.40     6861.44    196.96 o 
  -6  13   4      945.05     1035.50     77.09 o 
  -5  13   4     1950.40     2068.73     95.41 o 
  -4  13   4    52528.01    52412.65    808.43 o 
  -3  13   4    40176.16    38117.01    597.24 o 
  -2  13   4        0.56       53.17     31.58 o 
  -1  13   4     4091.60     3824.56    104.90 o 
   0  13   4   180088.53   175498.08   3107.97 o 
   1  13   4    91743.84    93483.55   1397.27 o 
   2  13   4     3495.60     3441.33    101.59 o 
   3  13   4    22797.85    22331.23    418.62 o 
   4  13   4    14359.84    13940.79    345.52 o 
   5  13   4     7299.05     7188.13    268.72 o 
   6  13   4     4299.86     4712.50    232.27 o 
   7  13   4      235.90      473.08    163.87 o 
   8  13   4      972.10      662.32    135.58 o 
  -9  14   4     1391.42     1541.29    198.89 o 
  -8  14   4     7605.03     7401.31    364.07 o 
  -7  14   4      936.33     1171.48     87.50 o 
  -6  14   4     4809.97     5080.76    203.55 o 
  -5  14   4    27413.36    26527.36    501.96 o 
  -4  14   4     2072.39     2251.41     91.25 o 
  -3  14   4    11002.80    11534.30    213.81 o 
  -2  14   4      423.90      657.05     56.26 o 
  -1  14   4      188.34      212.77     30.36 o 
   0  14   4    20099.59    19621.76    328.09 o 
   1  14   4     3115.91     3762.81     98.62 o 
   2  14   4     4213.52     4238.78    107.27 o 
   3  14   4     1803.84     2062.94    107.02 o 
   4  14   4     4306.23     4250.86    256.26 o 
   5  14   4     3617.16     3358.53    181.57 o 
   6  14   4     5219.77     5262.23    246.78 o 
   7  14   4     6778.74     6941.35    315.24 o 
   8  14   4        1.30      -41.91    106.55 o 
  -9  15   4     1691.30     1691.85    205.39 o 
  -8  15   4       23.94       27.31     85.93 o 
  -7  15   4     2231.89     2450.43    119.85 o 
  -6  15   4      282.95      347.71     58.48 o 
  -5  15   4     1253.31     1363.15     81.84 o 
  -4  15   4    10747.24    10664.22    237.51 o 
  -3  15   4     5052.14     5111.86    136.14 o 
  -2  15   4    14641.12    14429.57    258.02 o 
  -1  15   4        3.41      101.55     49.24 o 
   0  15   4       85.66      224.66     39.96 o 
   1  15   4    12038.71    12113.71    224.35 o 
   2  15   4    16589.96    16144.85    399.19 o 
   3  15   4       25.35       25.02     55.09 o 
   4  15   4       18.73      -47.84     71.06 o 
   5  15   4      549.51      687.02    103.44 o 
   6  15   4     3312.33     3831.21    212.75 o 
   7  15   4       28.98      162.44     97.91 o 
   8  15   4     1508.44     1592.70    287.73 o 
  -9  16   4      435.45      590.83    331.78 o 
  -8  16   4      516.21      518.21    107.25 o 
  -7  16   4     1445.86     1498.01    100.91 o 
  -6  16   4     2436.19     2880.71    121.75 o 
  -5  16   4       50.31       78.52     45.54 o 
  -4  16   4      600.58      606.30     57.80 o 
  -3  16   4      700.60      839.48     49.63 o 
  -2  16   4     2557.10     2559.92     87.29 o 
   0  16   4    74805.18    76395.48   1257.17 o 
   1  16   4    46115.45    44664.67    699.62 o 
   2  16   4       99.57      157.63     37.87 o 
   3  16   4     1360.36     1526.07     98.54 o 
   4  16   4    25956.65    27547.57    600.83 o 
   5  16   4      233.32      247.34     80.38 o 
   6  16   4     1036.34     1074.62    132.10 o 
   7  16   4     1282.52     1243.93    153.06 o 
  -9  17   4      115.14       98.46    125.53 o 
  -8  17   4      280.11      244.15     97.75 o 
  -7  17   4        0.74      -56.95     48.16 o 
  -6  17   4    37139.41    35874.46    671.94 o 
  -5  17   4      247.42      318.63     55.17 o 
  -4  17   4        5.12      117.53     48.41 o 
  -3  17   4    22857.78    21744.89    370.70 o 
  -2  17   4    78363.82    78074.69   1256.77 o 
  -1  17   4    12812.50    12230.83    275.24 o 
   0  17   4    12163.90    12254.02    394.11 o 
   1  17   4      300.84      389.73     42.58 o 
   2  17   4     3680.75     3456.24    133.11 o 
   3  17   4     3365.02     3277.64    138.63 o 
   4  17   4     1926.77     2452.51    157.44 o 
   5  17   4    15235.71    14976.53    453.20 o 
   6  17   4     3879.24     3988.21    215.65 o 
   7  17   4     6665.12     6550.96    348.70 o 
  -9  18   4     3576.41     3433.67    418.66 o 
  -8  18   4     3800.18     3928.04    419.07 o 
  -7  18   4       11.56       38.35     54.80 o 
  -6  18   4     2498.99     2684.40    120.87 o 
  -5  18   4    10941.26    10590.51    252.42 o 
  -4  18   4     5376.77     5248.93    154.65 o 
  -3  18   4    23373.94    22795.08    441.14 o 
  -2  18   4     5727.28     6183.79    191.11 o 
  -1  18   4    10299.68    10284.29    204.18 o 
   0  18   4    20262.74    20671.42    388.09 o 
   1  18   4     1334.71     1549.86     70.86 o 
   2  18   4    35700.61    36085.31    734.02 o 
   3  18   4     8326.63     8947.42    253.59 o 
   4  18   4    18560.65    19026.34    453.81 o 
   5  18   4      390.80      693.52    139.91 o 
   6  18   4     9583.63     9845.60    878.48 o 
   7  18   4     2360.15     2537.17    195.86 o 
  -9  19   4     1044.81     1212.55    203.74 o 
  -8  19   4      187.64      118.87     93.67 o 
  -7  19   4     5728.10     5625.97    185.76 o 
  -6  19   4      282.59      300.66     61.34 o 
  -5  19   4     7166.94     7368.94    200.72 o 
  -4  19   4    12829.55    12936.45    288.36 o 
  -3  19   4    12123.33    11950.85    268.64 o 
  -2  19   4     8825.75     8834.44    200.66 o 
  -1  19   4     1858.79     2075.81     80.70 o 
   0  19   4    93127.32    86199.12   1309.43 o 
   1  19   4    50517.71    50634.29    794.93 o 
   2  19   4     1574.26     1801.59     94.21 o 
   3  19   4      524.87      569.90     82.89 o 
   4  19   4       17.86       43.48     60.58 o 
   5  19   4      666.37      749.60    118.08 o 
   6  19   4       87.56      184.16    116.86 o 
   7  19   4      801.46      895.44    182.59 o 
  -8  20   4        0.21       48.59     90.33 o 
  -7  20   4      222.86      270.33     66.03 o 
  -6  20   4     1197.00     1264.06    108.12 o 
  -5  20   4      902.26      884.24     78.78 o 
  -4  20   4     1234.42     1333.04     91.27 o 
  -3  20   4     4727.26     4522.00    277.77 o 
  -2  20   4     1454.24     1339.65    106.60 o 
  -1  20   4    24066.99    23688.97    419.87 o 
   0  20   4    16359.64    15678.67    291.89 o 
   1  20   4    19438.16    19705.05    445.06 o 
   2  20   4      924.43      903.07     71.55 o 
   3  20   4     5012.88     5100.14    230.07 o 
   4  20   4     6373.63     6651.33    225.02 o 
   5  20   4    11212.16    10278.25    359.76 o 
   6  20   4      590.65      578.31    163.73 o 
   7  20   4      313.15      259.62    110.27 o 
  -8  21   4     2674.90     2556.46    243.96 o 
  -7  21   4     7229.43     7236.13    218.53 o 
  -6  21   4     3173.83     3241.46    178.00 o 
  -5  21   4      217.67      220.11     57.36 o 
  -4  21   4     7392.25     7283.34    246.91 o 
  -3  21   4      616.05      810.50     79.23 o 
  -2  21   4      209.37      275.49     50.14 o 
  -1  21   4    21129.68    20871.14    513.00 o 
   0  21   4     9537.51     9249.91    200.29 o 
   1  21   4     1728.10     1873.44     83.38 o 
   2  21   4    10530.78    10398.01    248.57 o 
   3  21   4     5844.98     6045.68    205.68 o 
   4  21   4     3070.19     3144.46    184.39 o 
   5  21   4      427.21      704.70    119.22 o 
   6  21   4     3059.29     2830.26    197.29 o 
   7  21   4      241.69      312.88    109.27 o 
  -8  22   4      428.46      512.00    116.57 o 
  -7  22   4       23.46       67.94     67.68 o 
  -6  22   4       16.59       19.35     51.10 o 
  -5  22   4      475.75      490.12     93.55 o 
  -4  22   4    22944.51    22381.64    720.87 o 
  -3  22   4     8101.59     8171.48    240.43 o 
  -2  22   4    19257.16    19331.85    400.18 o 
  -1  22   4    11690.08    11600.85    238.02 o 
   0  22   4    43847.63    41096.32    803.53 o 
   1  22   4       10.22       75.94     38.91 o 
   2  22   4     3914.61     3663.81    171.12 o 
   3  22   4    11360.75    11596.63    415.91 o 
   4  22   4     8893.81     8881.35    273.69 o 
   5  22   4     6225.17     6256.47    276.40 o 
   6  22   4       18.74      110.20     93.10 o 
   7  22   4      655.83      573.72    128.55 o 
  -8  23   4      173.00      243.85    110.24 o 
  -7  23   4      197.35      203.88     72.65 o 
  -6  23   4     3305.35     3316.03    162.80 o 
  -5  23   4        5.10       46.21     42.00 o 
  -4  23   4     2347.66     2516.13    151.48 o 
  -3  23   4    14165.02    13716.97    395.00 o 
  -2  23   4     8258.29     8630.78    224.58 o 
  -1  23   4    18609.43    18266.83    339.22 o 
   0  23   4        8.59       81.04     41.32 o 
   1  23   4    15978.99    15719.45    339.30 o 
   2  23   4    20606.04    20389.58    420.76 o 
   3  23   4     3759.12     4034.30    171.14 o 
   4  23   4     1194.51     1608.79    119.76 o 
   5  23   4     1722.42     1750.64    162.75 o 
   6  23   4     1231.71     1119.67    227.34 o 
   7  23   4     1293.74     1345.20    168.24 o 
  -8  24   4     3527.51     3567.24    287.97 o 
  -7  24   4     1301.66     1385.80    121.26 o 
  -6  24   4       23.04       10.67     49.16 o 
  -5  24   4     1582.22     1815.15    123.48 o 
  -4  24   4    36626.51    35706.52    678.61 o 
  -3  24   4     3193.12     2932.23    127.76 o 
  -2  24   4    25201.44    24327.93    486.88 o 
  -1  24   4    15483.94    15503.30    302.07 o 
   0  24   4     1584.12     1726.14     85.69 o 
   1  24   4      960.18     1153.03    120.31 o 
   2  24   4     9342.62     9541.68    244.46 o 
   3  24   4    13711.47    13878.10    366.12 o 
   4  24   4     5791.87     5731.76    215.55 o 
   5  24   4    10970.04    11039.95    391.96 o 
   6  24   4      140.95      155.28    104.20 o 
   7  24   4     1647.39     1658.92    341.30 o 
  -8  25   4     2672.68     3003.28    272.93 o 
  -7  25   4       85.31      187.94     78.78 o 
  -6  25   4     2629.07     2705.57    212.87 o 
  -5  25   4    11032.83    11225.23    286.94 o 
  -4  25   4     2258.47     2551.70    125.77 o 
  -3  25   4     2996.49     3289.01    137.30 o 
  -2  25   4     1814.03     1854.07    104.55 o 
  -1  25   4    49281.82    47134.17    949.93 o 
   0  25   4     2583.36     2567.25    103.63 o 
   1  25   4     3802.68     3923.66    144.35 o 
   2  25   4     8373.08     8785.41    234.37 o 
   3  25   4    10462.66    10941.34    400.49 o 
   4  25   4     1947.94     2107.24    213.77 o 
   5  25   4     1726.84     1777.29    166.65 o 
   6  25   4      637.69      881.55    139.55 o 
  -8  26   4     1939.66     2262.78    247.29 o 
  -7  26   4     2719.80     2611.47    190.30 o 
  -6  26   4     8066.44     7885.97    237.83 o 
  -5  26   4    15271.30    15784.11    633.74 o 
  -4  26   4      235.64      284.04     66.32 o 
  -3  26   4       28.98       61.79     53.18 o 
  -2  26   4       67.73      131.80     62.82 o 
  -1  26   4     8062.61     8264.95    323.14 o 
   0  26   4     3781.79     3489.10    120.47 o 
   1  26   4    21771.27    20345.49    685.54 o 
   2  26   4      387.07      414.42     66.64 o 
   3  26   4    11712.38    12087.78    339.63 o 
   4  26   4     5662.27     5831.88    225.33 o 
   5  26   4      449.66      668.80    124.00 o 
   6  26   4     1145.11     1055.46    150.67 o 
  -7  27   4     1144.30     1160.95    202.00 o 
  -6  27   4      662.01      729.86     93.71 o 
  -5  27   4      156.74      217.62     72.27 o 
  -4  27   4      989.79     1237.83    146.83 o 
  -3  27   4     9428.83     9209.36    251.81 o 
  -2  27   4     9964.91    10526.04    412.58 o 
  -1  27   4     3933.93     4231.19    219.44 o 
   0  27   4     1266.63     1404.61     95.70 o 
   1  27   4       70.38      117.14     75.09 o 
   2  27   4     4440.53     4484.81    218.87 o 
   3  27   4    18453.38    18876.18    471.95 o 
   4  27   4     3399.71     3083.61    172.31 o 
   5  27   4      134.58      123.31     93.61 o 
   6  27   4      616.68      703.40    140.14 o 
  -7  28   4      643.58      652.11    106.98 o 
  -6  28   4       45.89       45.15     64.45 o 
  -5  28   4      890.65     1282.67    105.53 o 
  -4  28   4    17782.46    16815.08    387.20 o 
  -3  28   4     3276.40     3463.61    146.35 o 
  -2  28   4    53652.13    51303.72   1081.50 o 
  -1  28   4     3448.14     3486.53    143.16 o 
   0  28   4      197.07      216.78     61.87 o 
   1  28   4    19273.38    17596.57    501.16 o 
   2  28   4    12400.78    12644.50    330.43 o 
   3  28   4    26711.35    26038.86    608.04 o 
   4  28   4     1535.58     1530.56    131.08 o 
   5  28   4     2318.16     2485.03    243.96 o 
   6  28   4        0.57      -66.73     97.12 o 
  -7  29   4       66.65      -12.11     93.79 o 
  -6  29   4     5004.25     5213.62    199.56 o 
  -5  29   4     4868.25     4704.27    183.82 o 
  -4  29   4    11787.66    11311.20    298.38 o 
  -3  29   4     3586.37     3472.29    166.33 o 
  -2  29   4    10012.14    10030.69    368.79 o 
  -1  29   4      194.47      278.89     66.20 o 
   0  29   4    37773.07    36589.86    697.91 o 
   1  29   4    10323.04     9982.25    264.58 o 
   2  29   4       44.87      163.16     61.40 o 
   3  29   4      906.18     1028.73    112.26 o 
   4  29   4     2083.92     2121.55    150.76 o 
   5  29   4     4787.79     5158.16    264.22 o 
   6  29   4      147.01      231.35    120.45 o 
  -7  30   4     1080.64      985.87    153.60 o 
  -6  30   4      132.30      132.14     75.60 o 
  -5  30   4     5818.32     5659.43    207.21 o 
  -4  30   4    11170.86    10507.02    392.31 o 
  -3  30   4     2770.91     2519.56    134.87 o 
  -2  30   4     2091.09     2362.15    154.19 o 
  -1  30   4     2496.52     2668.94    155.20 o 
   0  30   4     1405.36     1944.62    128.05 o 
   1  30   4    14287.56    14218.81    405.68 o 
   2  30   4      348.00      364.53     74.45 o 
   3  30   4      823.86      779.04    104.58 o 
   4  30   4      967.61      916.43    115.25 o 
   5  30   4    10213.63    10217.77    393.53 o 
  -7  31   4     4407.63     4231.85    323.22 o 
  -6  31   4      305.12      257.93     82.36 o 
  -5  31   4     3532.51     3285.35    171.29 o 
  -4  31   4     8349.73     8072.52    247.45 o 
  -3  31   4      471.67      559.74     83.40 o 
  -2  31   4     3379.02     3213.09    183.61 o 
  -1  31   4    10572.96    10466.11    506.18 o 
   0  31   4        5.04       56.51     63.21 o 
   1  31   4     1485.67     1500.55    112.93 o 
   2  31   4     1423.83     1454.06    109.32 o 
   3  31   4     2264.22     2595.14    160.99 o 
   4  31   4      385.73      277.63     87.19 o 
   5  31   4      688.42      758.59    141.43 o 
  -6  32   4        9.13      -15.10     70.43 o 
  -5  32   4        3.02       25.37     63.94 o 
  -4  32   4      808.39      918.02    106.73 o 
  -3  32   4      255.27      197.78     70.06 o 
  -2  32   4      943.84     1113.79     98.51 o 
  -1  32   4      252.94      422.16     84.30 o 
   0  32   4      110.23      141.45     62.28 o 
   1  32   4    12105.45    11975.35    672.06 o 
   2  32   4      975.50      981.55     98.49 o 
   3  32   4     5975.62     5881.52    242.55 o 
   4  32   4     1092.93     1293.47    216.28 o 
   5  32   4     1357.70     1546.19    177.13 o 
  -6  33   4     2370.18     2242.55    150.74 o 
  -5  33   4     2764.27     2719.85    156.86 o 
  -4  33   4     1148.91     1311.54    178.50 o 
  -3  33   4     4247.38     4033.31    213.82 o 
  -2  33   4    12059.04    11424.99    389.78 o 
  -1  33   4     2111.90     2395.74    170.31 o 
   0  33   4    33724.06    33533.35    757.33 o 
   1  33   4    14208.42    14038.05    443.29 o 
   2  33   4     3956.51     3695.78    189.18 o 
   3  33   4      243.73      323.07     92.44 o 
   4  33   4      871.90      824.97    137.99 o 
   5  33   4     4180.26     3922.17    257.11 o 
  -6  34   4       81.22      103.17    113.09 o 
  -5  34   4     1775.05     1602.43    130.39 o 
  -4  34   4     5796.57     5128.32    262.01 o 
  -3  34   4       10.18        2.39     60.33 o 
  -2  34   4      429.70      619.81     86.64 o 
  -1  34   4     5771.30     5640.70    227.21 o 
   0  34   4       45.78      290.83    179.13 o 
   1  34   4        8.35       89.56     61.75 o 
   2  34   4     2202.08     2003.15    148.36 o 
   3  34   4        8.56       63.51     74.55 o 
   4  34   4      209.58      208.41     94.37 o 
   5  34   4      424.14      614.75    246.56 o 
  -6  35   4     1236.47     1174.87    145.81 o 
  -5  35   4      997.55      958.34    114.48 o 
  -4  35   4      521.03      538.71     90.16 o 
  -3  35   4        9.05       -2.95     63.30 o 
  -2  35   4    14107.69    14263.30    490.53 o 
  -1  35   4       79.95      313.14    114.65 o 
   0  35   4    10993.77    10968.67    338.20 o 
   1  35   4     8048.08     8070.84    380.24 o 
   2  35   4     2153.24     2039.64    149.93 o 
   3  35   4      217.92      380.65     99.87 o 
   4  35   4     1334.71     1269.33    137.75 o 
  -5  36   4       43.07       46.28     77.33 o 
  -4  36   4     1207.29     1256.97    157.43 o 
  -3  36   4      105.72       76.82     77.99 o 
  -2  36   4     9550.53     9768.47    452.05 o 
  -1  36   4      125.90      231.03     81.04 o 
   0  36   4       74.34      230.90     76.95 o 
   1  36   4     8760.64     9270.32    377.86 o 
   2  36   4      900.89     1028.07    121.88 o 
   3  36   4     5183.75     5354.76    236.05 o 
   4  36   4       37.46       62.58    100.49 o 
  -5  37   4      796.57      770.59    112.18 o 
  -4  37   4     2821.84     2405.12    152.10 o 
  -3  37   4       41.63      109.70     70.24 o 
  -2  37   4     8358.54     8154.86    289.93 o 
  -1  37   4     1131.93      939.07    114.02 o 
   0  37   4      439.14      486.21     93.25 o 
   1  37   4      356.46      520.39     97.16 o 
   2  37   4      907.25      800.83    114.68 o 
   3  37   4      822.12     1019.31    129.56 o 
   4  37   4        2.43      130.02     97.67 o 
  -5  38   4     7669.97     6856.07    433.67 o 
  -4  38   4      672.65      560.48     99.43 o 
  -3  38   4      805.31      921.24    125.70 o 
  -2  38   4     1372.63     1549.39    139.80 o 
  -1  38   4      512.47      489.60    110.17 o 
   0  38   4     1830.79     1879.14    158.77 o 
   1  38   4      122.08      112.27     79.11 o 
   2  38   4     3675.86     3342.01    229.03 o 
   3  38   4     2508.31     2531.95    284.75 o 
  -4  39   4     2758.92     2512.04    158.53 o 
  -3  39   4     2399.84     2543.59    177.20 o 
  -2  39   4       96.19      100.84    103.84 o 
  -1  39   4     2226.08     2276.39    159.23 o 
   0  39   4     9306.86     9039.63    308.19 o 
   1  39   4     2947.59     2940.25    198.06 o 
   2  39   4     2392.60     2257.06    198.29 o 
   3  39   4       85.52       34.80     92.02 o 
  -4  40   4    10234.87     9878.72    391.60 o 
  -3  40   4      534.29      452.86    128.00 o 
  -2  40   4     1588.40     1662.25    146.96 o 
  -1  40   4     5758.80     6419.26    256.92 o 
   0  40   4      188.43      328.50    110.71 o 
   1  40   4     9061.53     8905.92    309.25 o 
   2  40   4        3.65       52.82     93.43 o 
  -3  41   4     4798.66     4502.89    247.20 o 
  -2  41   4        3.83       62.95     78.47 o 
  -1  41   4     1516.67     1431.95    136.19 o 
   0  41   4      832.46     1107.04    125.99 o 
   1  41   4     1357.50     1444.17    141.09 o 
   2  41   4     7457.30     7318.78    339.89 o 
  -2  42   4      708.38      759.02    116.67 o 
  -1  42   4     1676.43     1552.44    144.84 o 
   0  42   4     8808.94     8140.00    343.42 o 
   1  42   4       97.12      116.22     83.73 o 
  -1  43   4        2.07       69.62     79.40 o 
   0  43   4      373.74      587.30    127.85 o 
  -9   1   5     2134.32     1389.00    158.82 o 
  -8   1   5     3270.15     3144.70    203.08 o 
  -7   1   5     2486.89     2602.27    118.29 o 
  -6   1   5     2625.71     2682.78     98.52 o 
  -5   1   5     7077.01     7470.21    154.05 o 
  -4   1   5    50555.37    53577.96    897.28 o 
  -3   1   5     1275.41     1285.06     48.62 o 
  -2   1   5    20134.95    20034.47    391.19 o 
  -1   1   5     1822.23     1955.42     52.12 o 
   0   1   5    49878.62    51224.79    767.15 o 
   1   1   5      953.04     1105.10     37.76 o 
   2   1   5     2738.04     2826.13     98.50 o 
   3   1   5    62200.49    60552.00   1670.56 o 
   4   1   5     1200.90     1266.04    203.83 o 
   5   1   5    19556.95    19694.07    457.11 o 
   6   1   5      306.84      203.89     76.79 o 
   7   1   5     1115.75     1215.82    164.38 o 
   8   1   5        3.94     -142.17     94.78 o 
  -9   2   5     1812.85     1818.60    245.32 o 
  -8   2   5     3330.51     3412.90    170.94 o 
  -7   2   5     1961.46     2018.93    153.55 o 
  -6   2   5     1745.96     1800.46     75.76 o 
  -5   2   5     1139.49     1133.36     62.41 o 
  -4   2   5    33252.77    33021.77    517.21 o 
  -3   2   5    27879.83    27235.93    425.20 o 
  -2   2   5     2811.55     2806.79     89.59 o 
  -1   2   5      486.21      604.49     26.97 o 
   0   2   5    80474.84    80965.16   1197.04 o 
   1   2   5    23630.07    22972.24    360.49 o 
   2   2   5    38902.93    36645.13    697.60 o 
   3   2   5    49688.53    48811.80    925.67 o 
   4   2   5     9939.84     9717.16    536.27 o 
   5   2   5      566.26      850.27     90.04 o 
   6   2   5     2543.49     2149.77    173.64 o 
   7   2   5     4246.62     4728.13    280.23 o 
   8   2   5      525.22      294.77    129.53 o 
  -9   3   5     1608.13     1847.98    252.35 o 
  -8   3   5     4018.55     3193.14    244.41 o 
  -7   3   5     2583.59     2674.30    144.63 o 
  -6   3   5    20484.66    19432.75    377.13 o 
  -5   3   5    14414.13    13714.24    246.92 o 
  -4   3   5     2006.73     1623.53     62.53 o 
  -3   3   5    61717.88    64068.90    958.85 o 
  -2   3   5   229284.56   228697.52   3633.67 o 
  -1   3   5    19017.45    20169.30    348.24 o 
   0   3   5     1665.89     1797.02     50.37 o 
   1   3   5    12667.01    13054.50    216.93 o 
   2   3   5    30559.35    29093.83    501.46 o 
   3   3   5       10.27       -6.38     44.54 o 
   4   3   5     1354.22     1390.14     91.18 o 
   5   3   5    14420.88    13812.06    522.96 o 
   6   3   5     3092.19     2873.49    182.61 o 
   7   3   5    11055.85    11078.85    514.19 o 
   8   3   5       97.87        0.53    112.62 o 
  -9   4   5      535.51      227.53    149.76 o 
  -8   4   5     1272.61      979.93    132.54 o 
  -7   4   5     8093.73     8208.90    271.81 o 
  -6   4   5      582.66      672.48     61.09 o 
  -5   4   5    12412.00    12802.53    234.26 o 
  -4   4   5     1741.88     1742.97     68.33 o 
  -3   4   5    12581.63    13279.23    224.68 o 
  -2   4   5    63594.87    64728.55   1053.87 o 
  -1   4   5     2194.36     2101.24     53.94 o 
   0   4   5     1740.96     1597.34     48.27 o 
   1   4   5    15318.89    13836.79    229.28 o 
   3   4   5     1627.23     1435.78     85.57 o 
   4   4   5     7945.49     8015.10    234.42 o 
   5   4   5      341.83      381.99     72.52 o 
   6   4   5     3343.42     3605.43    266.77 o 
   7   4   5      274.85      469.08    109.69 o 
   8   4   5      825.69      840.54    162.51 o 
  -9   5   5      518.24      488.99    178.72 o 
  -8   5   5      923.52      863.36    105.14 o 
  -7   5   5     1277.60     1317.39    139.51 o 
  -6   5   5     1819.29     2075.69    130.98 o 
  -5   5   5     4706.36     4650.07    114.67 o 
  -4   5   5     1586.56     1587.76     58.05 o 
  -3   5   5    18238.75    18752.90    335.01 o 
  -2   5   5    34625.33    35091.66    537.14 o 
  -1   5   5    16588.56    18391.60    293.65 o 
   0   5   5    30326.25    31415.51    482.56 o 
   1   5   5     9729.66     9251.19    163.91 o 
   2   5   5     7595.24     7531.26    180.38 o 
   3   5   5     6671.19     6042.10    189.82 o 
   4   5   5       90.27      115.69     50.95 o 
   5   5   5     3080.31     3258.61    185.92 o 
   6   5   5      447.41      559.92    107.47 o 
   7   5   5       20.54       83.93    120.31 o 
   8   5   5     1674.69     1550.15    196.78 o 
  -8   6   5      193.99      119.84     73.91 o 
  -7   6   5     3085.60     2890.08    155.69 o 
  -6   6   5    15422.14    15594.86    284.53 o 
  -5   6   5    40143.07    38931.55    613.59 o 
  -4   6   5    13242.25    13349.20    234.80 o 
  -3   6   5      548.86      736.95     38.09 o 
  -2   6   5     5839.01     6567.96    125.04 o 
  -1   6   5    13208.05    16087.60    261.43 o 
   0   6   5    27905.06    28533.90    483.29 o 
   1   6   5   119793.30   115991.98   1821.10 o 
   2   6   5   101308.16    99890.09   1620.10 o 
   3   6   5     5995.41     5732.84    205.95 o 
   4   6   5    15739.78    15236.63    405.32 o 
   5   6   5    14577.02    14304.77    360.94 o 
   6   6   5      803.96      832.98    141.34 o 
   7   6   5     1427.74     1486.37    155.96 o 
   8   6   5      257.33      184.35    116.65 o 
  -9   7   5     1082.41      928.75    215.54 o 
  -8   7   5       16.96      -15.44     66.75 o 
  -7   7   5      176.85      343.54    102.19 o 
  -6   7   5    10677.77    10712.69    240.68 o 
  -5   7   5    15136.14    15233.68    271.46 o 
  -4   7   5        1.54       60.91     31.80 o 
  -3   7   5    20570.27    20548.51    368.33 o 
  -2   7   5    42901.18    44421.24    675.53 o 
  -1   7   5    10879.85    11060.56    190.87 o 
   0   7   5     3243.54     3504.19     79.24 o 
   2   7   5        1.00       54.53     27.47 o 
   3   7   5     1166.86     1254.35     65.36 o 
   4   7   5     1114.46     1352.44     92.51 o 
   5   7   5        8.36       78.40     66.75 o 
   6   7   5     3201.45     3361.67    211.88 o 
   7   7   5     2317.33     2037.81    172.74 o 
   8   7   5     1999.97     2006.56    211.98 o 
  -9   8   5     1405.68     1461.36    176.19 o 
  -8   8   5      781.71      769.02    301.38 o 
  -7   8   5    18583.36    19011.65    437.06 o 
  -6   8   5      296.10      492.42     67.16 o 
  -5   8   5     5421.48     5553.10    128.89 o 
  -4   8   5       87.21      133.63     37.25 o 
  -3   8   5     5224.93     5371.84    115.31 o 
  -2   8   5      463.18      632.75     38.18 o 
  -1   8   5    26682.86    27887.35    436.07 o 
   0   8   5    45987.86    44753.40    678.43 o 
   1   8   5     1824.64     1537.56     74.31 o 
   2   8   5    26218.65    25049.21    463.80 o 
   3   8   5    72067.99    72107.16   1197.24 o 
   4   8   5    13844.63    13239.30    320.38 o 
   5   8   5     2377.12     2816.98    161.46 o 
   6   8   5     1667.05     1797.87    217.75 o 
   7   8   5     2456.19     2870.83    198.98 o 
   8   8   5     5780.95     6013.88    344.72 o 
  -9   9   5       96.41       37.88    110.10 o 
  -8   9   5      586.41      668.34    126.90 o 
  -7   9   5    10212.43    10759.94    378.07 o 
  -6   9   5    23368.01    23606.65    454.22 o 
  -5   9   5     2283.41     2250.43     79.15 o 
  -4   9   5     9599.44    10597.38    198.65 o 
  -3   9   5    23711.23    25138.22    405.21 o 
  -2   9   5    60532.68    62400.86    939.23 o 
  -1   9   5    60056.65    60656.13    995.50 o 
   0   9   5       13.03        2.16     19.32 o 
   1   9   5      385.18      327.57     31.12 o 
   2   9   5     1092.62     1187.97     48.55 o 
   3   9   5      355.97      457.20     49.46 o 
   4   9   5    14218.48    13512.68    361.26 o 
   5   9   5      197.53       92.84     73.07 o 
   6   9   5     1291.15     1922.43    200.87 o 
   7   9   5       57.09      -63.61     83.57 o 
   8   9   5     3418.98     3410.97    254.22 o 
  -9  10   5      272.93      363.27    125.14 o 
  -8  10   5     1294.08     1516.78    133.63 o 
  -7  10   5      266.14      621.26    194.50 o 
  -6  10   5      470.42      437.33     59.27 o 
  -5  10   5      245.90      288.44     40.41 o 
  -4  10   5    80349.83    80429.81   1210.09 o 
  -3  10   5     1142.98     1278.36     54.68 o 
  -2  10   5    12405.33    12332.21    253.18 o 
  -1  10   5   141570.44   144103.61   2314.93 o 
   0  10   5    79990.78    76972.86   1147.19 o 
   1  10   5    10230.42     9043.84    169.35 o 
   2  10   5     2620.57     2483.33     73.03 o 
   3  10   5     4464.79     4801.58    134.81 o 
   4  10   5     6083.32     5977.03    188.51 o 
   5  10   5      179.94      150.21     72.90 o 
   6  10   5    10093.46    10194.93    359.45 o 
   7  10   5     2203.92     2049.80    178.23 o 
   8  10   5      502.25      643.94    202.71 o 
  -9  11   5      338.98      404.22    133.04 o 
  -8  11   5       11.52      -31.04     65.10 o 
  -7  11   5    13685.59    13446.47    612.87 o 
  -6  11   5     2040.38     2057.81    108.77 o 
  -5  11   5     1051.59     1034.87     74.19 o 
  -4  11   5     5127.56     4723.08    123.19 o 
  -3  11   5    32028.30    33239.87    573.43 o 
  -2  11   5    24537.69    24820.11    442.98 o 
  -1  11   5    12370.63    12826.37    225.19 o 
   0  11   5    43800.82    43255.27    830.54 o 
   1  11   5     1287.52     1292.32     59.72 o 
   2  11   5    26325.50    27084.92    438.26 o 
   3  11   5    32955.86    33715.49    599.34 o 
   4  11   5     5417.74     5555.32    216.54 o 
   5  11   5     2986.35     2824.97    166.24 o 
   6  11   5     5320.44     5523.17    298.36 o 
   7  11   5      329.27      387.85    112.98 o 
  -9  12   5      223.34      159.98    121.23 o 
  -8  12   5      114.25      173.22     84.47 o 
  -7  12   5     6623.33     6882.49    220.14 o 
  -6  12   5        8.90      -50.27     40.37 o 
  -5  12   5    15571.99    15500.87    318.60 o 
  -4  12   5     3007.62     3150.65     91.06 o 
  -3  12   5    31195.17    32399.67    516.34 o 
  -2  12   5      469.69      696.02    118.25 o 
  -1  12   5    19151.30    18960.05    316.89 o 
   0  12   5     8742.04     8451.05    199.09 o 
   1  12   5    38031.63    38120.29    596.14 o 
   2  12   5     4418.61     4375.95    108.00 o 
   3  12   5    16819.14    16914.26    335.28 o 
   4  12   5     2328.03     2426.71    145.44 o 
   5  12   5     1469.76     1546.37    133.69 o 
   6  12   5     1631.33     2067.54    218.00 o 
   7  12   5     1987.37     2062.86    200.42 o 
  -9  13   5      288.39      460.98    143.77 o 
  -8  13   5      369.43      304.85     93.58 o 
  -7  13   5     1636.87     1776.51    117.19 o 
  -6  13   5     2808.83     2895.19    115.91 o 
  -5  13   5      891.54      985.73     77.16 o 
  -4  13   5     6783.13     6454.99    142.48 o 
  -3  13   5     6270.48     6488.37    140.95 o 
  -2  13   5    28113.03    27431.79    443.78 o 
  -1  13   5       92.24      120.03     29.58 o 
   0  13   5      988.81      995.20     47.95 o 
   1  13   5    19578.13    20059.93    337.11 o 
   2  13   5     6451.22     6617.84    144.60 o 
   3  13   5     1546.39     1770.67    114.76 o 
   4  13   5      440.77      505.41     84.96 o 
   5  13   5     1083.98     1315.04    125.26 o 
   6  13   5      280.84      556.39    115.83 o 
   7  13   5     2360.06     2449.68    193.90 o 
  -9  14   5      931.64     1002.73    174.24 o 
  -8  14   5      559.62      523.48    105.08 o 
  -7  14   5     1271.77     1161.75    101.30 o 
  -6  14   5     3788.85     3960.45    135.61 o 
  -5  14   5     3849.99     4238.05    134.14 o 
  -4  14   5      260.59      277.11     57.54 o 
  -3  14   5     3981.06     4346.02    110.19 o 
  -2  14   5     7193.28     6995.82    234.54 o 
  -1  14   5    53594.92    52193.79    803.39 o 
   0  14   5     1455.94     1744.57     69.84 o 
   1  14   5     9114.33     9330.41    183.98 o 
   2  14   5    31428.37    30809.83    841.28 o 
   3  14   5    31846.68    30394.96    631.97 o 
   4  14   5    16548.37    16752.47    465.81 o 
   5  14   5     6974.08     6804.92    264.52 o 
   6  14   5     8358.33     8882.20    336.02 o 
   7  14   5     1624.93     1974.44    178.01 o 
  -9  15   5     1324.98     1398.20    193.35 o 
  -8  15   5      364.61      377.90     95.12 o 
  -7  15   5     3728.96     4075.43    169.92 o 
  -6  15   5     1911.55     2018.64    102.90 o 
  -5  15   5      644.44      552.93     79.91 o 
  -4  15   5     5239.35     5520.42    153.53 o 
  -3  15   5     4718.82     4875.65    127.32 o 
  -2  15   5     8618.66     8342.97    189.94 o 
  -1  15   5    50960.11    49743.62    770.11 o 
   0  15   5     8027.49     8653.82    186.83 o 
   1  15   5      514.54      472.08     42.53 o 
   2  15   5     3879.85     3998.94    144.49 o 
   3  15   5     1095.58     1246.00     89.72 o 
   4  15   5     5244.83     5452.85    251.75 o 
   5  15   5    12124.91    12506.20    403.54 o 
   6  15   5     3960.67     3846.16    214.72 o 
   7  15   5     1218.35     1101.28    148.94 o 
  -9  16   5      173.29      161.67    133.69 o 
  -8  16   5     7021.36     7114.52    285.49 o 
  -7  16   5      922.76      928.07     95.68 o 
  -6  16   5        7.48       68.47     48.79 o 
  -5  16   5     6754.41     6760.26    182.51 o 
  -4  16   5    29734.71    30646.57    567.35 o 
  -3  16   5    12012.25    12157.18    231.10 o 
  -2  16   5    11895.70    11202.23    272.83 o 
  -1  16   5     8070.28     8332.37    171.43 o 
   0  16   5    12651.82    12969.53    259.40 o 
   1  16   5     3799.24     3598.44    131.73 o 
   2  16   5    43079.59    42154.08    732.40 o 
   3  16   5    10150.81    10244.52    320.75 o 
   4  16   5     1838.14     1943.56    140.62 o 
   5  16   5      298.99      614.52    102.57 o 
   6  16   5       31.04       38.79     82.47 o 
   7  16   5       19.33      -24.03     94.21 o 
  -9  17   5      792.13     1040.15    357.02 o 
  -8  17   5       76.30      118.71     85.30 o 
  -7  17   5     5341.40     4913.81    192.45 o 
  -6  17   5    12573.14    12524.71    291.51 o 
  -5  17   5     4282.71     4356.78    143.02 o 
  -4  17   5     2580.63     2875.48    112.55 o 
  -3  17   5    16850.78    17328.55    308.85 o 
  -2  17   5    96323.59    97305.90   1595.11 o 
  -1  17   5    11546.36    11702.05    224.10 o 
   0  17   5    20341.43    20739.75    354.53 o 
   1  17   5      339.59      473.58     46.18 o 
   2  17   5     2125.64     2257.58    119.72 o 
   3  17   5     9188.32     9326.79    258.21 o 
   4  17   5    10351.70    10132.31    413.78 o 
   5  17   5    11708.43    11187.09    429.71 o 
   6  17   5       18.96      135.37     88.73 o 
   7  17   5      407.29      403.16    122.39 o 
  -9  18   5      126.07      309.58    273.87 o 
  -8  18   5     3993.38     3759.47    211.09 o 
  -7  18   5     2426.34     2652.36    156.09 o 
  -6  18   5     5687.52     5468.79    195.07 o 
  -5  18   5     1452.14     1581.02     93.11 o 
  -4  18   5     4763.79     5034.87    153.13 o 
  -3  18   5    13564.70    13200.81    251.41 o 
  -2  18   5     1179.72     1273.02     64.74 o 
  -1  18   5    63982.71    63598.88    980.05 o 
   0  18   5    16288.72    15972.90    288.74 o 
   1  18   5     7290.16     7280.05    167.83 o 
   2  18   5    13092.82    12661.45    312.96 o 
   3  18   5     8874.70     8813.48    252.33 o 
   4  18   5    37256.92    37479.41   1180.90 o 
   5  18   5     2876.94     3174.76    242.43 o 
   6  18   5     2174.12     2206.05    175.41 o 
   7  18   5      262.78      178.96    108.61 o 
  -9  19   5      341.45      659.72    171.51 o 
  -8  19   5       27.83      -38.07     76.15 o 
  -7  19   5     2304.18     2489.35    143.21 o 
  -6  19   5      875.19     1208.15    101.95 o 
  -5  19   5    11611.22    11672.72    274.81 o 
  -4  19   5     2711.02     2823.64    116.74 o 
  -3  19   5    39276.25    39658.07    718.64 o 
  -2  19   5        7.68       60.43     40.33 o 
  -1  19   5    36890.82    37236.32    738.18 o 
   0  19   5     7759.20     7747.26    171.09 o 
   1  19   5    11156.74    10805.87    331.10 o 
   2  19   5      129.96      130.79     50.15 o 
   3  19   5    15586.29    15360.76    377.62 o 
   4  19   5      112.12      300.05     79.23 o 
   5  19   5      140.54      301.15     95.61 o 
   6  19   5      646.93      887.36    173.30 o 
   7  19   5      111.36      185.98    140.99 o 
  -8  20   5      106.59      147.44     90.13 o 
  -7  20   5      793.25      954.18    102.81 o 
  -6  20   5     1430.36     1401.96    110.93 o 
  -5  20   5     1960.01     2109.09    130.14 o 
  -4  20   5      230.32      248.15     55.34 o 
  -3  20   5     1157.66     1360.42    122.02 o 
  -2  20   5    24808.85    24522.21    420.76 o 
  -1  20   5    14078.76    13467.01    471.49 o 
   0  20   5     4908.56     4685.47    127.53 o 
   1  20   5      223.76      334.72     47.65 o 
   2  20   5    20734.69    21133.79    475.22 o 
   3  20   5      699.50     1042.68     95.63 o 
   4  20   5     6337.03     6274.37    255.18 o 
   5  20   5     9501.69     9323.92    343.80 o 
   6  20   5     9228.82     9963.33    377.06 o 
   7  20   5      117.56      315.63    121.13 o 
  -8  21   5     3650.65     3850.96    237.46 o 
  -7  21   5     2098.05     2031.77    136.72 o 
  -6  21   5     3873.60     3715.43    167.21 o 
  -5  21   5     1305.94     1510.41     96.94 o 
  -4  21   5      551.28      555.59     68.42 o 
  -3  21   5    19363.72    19506.57    580.75 o 
  -2  21   5     3907.05     3967.56    150.94 o 
  -1  21   5     2107.91     2281.91     99.91 o 
   0  21   5     9714.69    10022.44    229.31 o 
   1  21   5     1464.77     1662.68     80.30 o 
   2  21   5    13872.37    14023.13    349.60 o 
   3  21   5    10893.02    11052.18    304.68 o 
   4  21   5       33.67       67.51     67.19 o 
   5  21   5     2798.75     2941.80    193.15 o 
   6  21   5     1746.20     2218.56    185.32 o 
   7  21   5     2383.72     2669.31    388.02 o 
  -8  22   5       42.23      -44.26    116.09 o 
  -7  22   5      470.50      638.71    113.34 o 
  -6  22   5     1518.20     1577.81    120.80 o 
  -5  22   5      263.97      211.71     59.06 o 
  -4  22   5     9381.41     9445.61    303.89 o 
  -3  22   5    49442.73    48600.72    873.78 o 
  -2  22   5    12162.89    12742.28    275.38 o 
  -1  22   5      302.27      416.23     82.24 o 
   0  22   5    30972.79    27664.99    860.86 o 
   1  22   5     1039.22     1290.99     75.85 o 
   2  22   5    54605.91    52917.28   1055.11 o 
   3  22   5    12388.17    12424.41    334.02 o 
   4  22   5     1638.14     1831.77    154.41 o 
   5  22   5        7.27      -83.36     78.42 o 
   6  22   5      345.46      314.79    147.83 o 
  -8  23   5      345.19      216.02    128.06 o 
  -7  23   5      363.45      312.24     80.31 o 
  -6  23   5    18329.71    18496.80    459.83 o 
  -5  23   5    12342.83    11923.30    293.02 o 
  -4  23   5     4868.35     4948.08    168.11 o 
  -3  23   5     2319.05     2678.25    121.62 o 
  -2  23   5    13002.23    12548.26    364.94 o 
  -1  23   5     7258.11     7111.67    172.47 o 
   0  23   5    11290.07    10753.76    246.73 o 
   1  23   5    19029.43    18766.44    470.49 o 
   2  23   5    50425.12    50337.86   1014.13 o 
   3  23   5    12377.03    11960.40    328.16 o 
   4  23   5        3.56       32.61     63.58 o 
   5  23   5      782.30      647.29    113.45 o 
   6  23   5     7186.98     7047.36    314.76 o 
  -8  24   5      786.84      818.77    169.31 o 
  -7  24   5     2416.77     2340.89    194.42 o 
  -6  24   5        6.59       70.71     63.10 o 
  -5  24   5     2406.16     2701.75    132.37 o 
  -4  24   5    20500.58    20050.87    426.74 o 
  -3  24   5      626.71      747.34     77.67 o 
  -2  24   5     3068.00     3115.28    143.98 o 
  -1  24   5     1017.15     1153.86     73.41 o 
   0  24   5     8122.99     7882.88    188.04 o 
   1  24   5    12188.04    11857.14    401.64 o 
   2  24   5      270.33      341.19     73.96 o 
   3  24   5       91.70      193.00     67.77 o 
   4  24   5     3488.68     3294.16    180.24 o 
   5  24   5      514.71      542.00    153.30 o 
   6  24   5        2.16      143.48     96.26 o 
  -8  25   5     1050.04      827.03    175.77 o 
  -7  25   5      972.91      947.41    112.51 o 
  -6  25   5     3356.65     3356.96    201.95 o 
  -5  25   5     1489.64     1647.65    111.37 o 
  -4  25   5     3791.46     3886.84    152.21 o 
  -3  25   5      795.13      912.51     92.50 o 
  -2  25   5       74.94      149.06     84.03 o 
  -1  25   5    36565.96    35331.76    664.31 o 
   0  25   5     4038.28     3666.84    123.90 o 
   1  25   5      340.06      312.98     61.47 o 
   2  25   5      876.75     1109.38     99.32 o 
   3  25   5     1285.36     1264.35    112.53 o 
   4  25   5     1177.75     1274.75    140.55 o 
   5  25   5      587.88      415.69    111.19 o 
   6  25   5        0.07      -31.18     98.17 o 
  -8  26   5      521.37      655.52    180.56 o 
  -7  26   5        9.13       -7.86     72.23 o 
  -6  26   5       30.62       87.34    104.20 o 
  -5  26   5     4871.30     5007.27    198.90 o 
  -4  26   5     5712.27     5940.65    194.66 o 
  -3  26   5     2900.39     2722.88    187.20 o 
  -2  26   5      178.43      408.90    136.36 o 
  -1  26   5     2186.80     2550.77    127.43 o 
   0  26   5     5206.99     5111.92    183.33 o 
   1  26   5     1762.69     1810.04    106.64 o 
   2  26   5      439.77      416.99     74.60 o 
   3  26   5       21.21       97.88     72.79 o 
   4  26   5       16.32       28.80     66.23 o 
   5  26   5       32.00        5.93     85.49 o 
   6  26   5      268.58      246.56    115.15 o 
  -7  27   5      446.31      480.58     99.24 o 
  -6  27   5      183.21      165.22     77.25 o 
  -5  27   5     3385.80     3231.35    150.89 o 
  -4  27   5       90.82       47.37     55.87 o 
  -3  27   5     1291.53     1371.61    148.66 o 
  -2  27   5    17143.27    16294.69    366.23 o 
  -1  27   5     3008.30     3187.38    245.06 o 
   0  27   5     1397.37     1521.13    100.79 o 
   1  27   5    10378.84    10281.23    264.61 o 
   2  27   5     5608.96     5533.21    207.16 o 
   3  27   5        7.90       27.31     66.86 o 
   4  27   5     1820.22     2055.42    147.11 o 
   5  27   5      404.36      359.51    110.76 o 
   6  27   5     2473.54     2671.80    257.58 o 
  -7  28   5      261.67      217.00     88.04 o 
  -6  28   5      401.42      550.55     98.06 o 
  -5  28   5     3005.80     2814.14    153.50 o 
  -4  28   5     5981.27     5901.56    221.64 o 
  -3  28   5       97.24      143.36     59.09 o 
  -2  28   5     1434.86     1866.63    112.70 o 
  -1  28   5      537.93      552.66     87.21 o 
   0  28   5     6793.73     6694.05    201.48 o 
   1  28   5     7530.50     7624.30    221.58 o 
   2  28   5     3342.18     3544.57    170.65 o 
   3  28   5     7707.49     8350.70    276.74 o 
   4  28   5    16304.03    16925.98    610.31 o 
   5  28   5      244.72      229.65    108.73 o 
   6  28   5      105.02      129.90    207.26 o 
  -7  29   5      177.08      322.94     97.82 o 
  -6  29   5    12093.81    12388.23    372.62 o 
  -5  29   5     2953.67     3283.06    218.78 o 
  -4  29   5     1769.79     1856.21    136.03 o 
  -3  29   5     7306.81     7014.46    218.21 o 
  -2  29   5     8796.53     8579.71    529.62 o 
  -1  29   5     3101.72     2905.16    178.60 o 
   0  29   5     4087.22     4083.09    155.99 o 
   1  29   5    26867.28    26767.83    878.12 o 
   2  29   5    16422.50    16255.67    591.03 o 
   3  29   5     5233.07     4994.52    209.22 o 
   4  29   5      335.47      447.48    113.61 o 
   5  29   5      405.01      367.35    121.69 o 
  -7  30   5      276.97      351.74    104.26 o 
  -6  30   5      328.19      372.50     98.76 o 
  -5  30   5     2311.81     2270.12    156.00 o 
  -4  30   5     1117.91     1109.14    104.01 o 
  -3  30   5     6480.06     6591.81    213.46 o 
  -2  30   5     2212.56     2246.48    125.66 o 
  -1  30   5      659.19      773.75     83.50 o 
   0  30   5     1187.83     1439.30    101.76 o 
   1  30   5      339.42      365.29     91.92 o 
   2  30   5    11185.25    10469.41    318.71 o 
   3  30   5      176.77      138.31     77.64 o 
   4  30   5     4106.58     4264.69    284.83 o 
   5  30   5      111.80       86.86    105.79 o 
  -7  31   5      271.48      271.49    100.39 o 
  -6  31   5     3968.02     4735.13    227.68 o 
  -5  31   5     1092.21      959.01    160.41 o 
  -4  31   5      913.98      928.25     99.83 o 
  -3  31   5      453.73      435.86     79.39 o 
  -2  31   5     4800.98     4784.34    177.81 o 
  -1  31   5     3927.47     3910.96    202.30 o 
   0  31   5     2874.52     2850.08    160.31 o 
   1  31   5      471.48      464.94     78.12 o 
   2  31   5     2068.49     2248.19    152.26 o 
   3  31   5      167.86      196.73     82.17 o 
   4  31   5      134.81      136.31     82.21 o 
   5  31   5     1203.38     1365.19    170.25 o 
  -6  32   5      814.84     1043.88    127.65 o 
  -5  32   5       60.31      126.94     71.76 o 
  -4  32   5     7093.23     6894.09    295.78 o 
  -3  32   5    16049.24    15244.89    370.95 o 
  -2  32   5      256.67      342.60     76.48 o 
  -1  32   5     5880.82     6016.39    373.20 o 
   0  32   5     2160.18     2013.86    142.08 o 
   1  32   5    13410.89    12817.25    830.41 o 
   2  32   5      878.61      748.07    104.69 o 
   3  32   5      448.64      558.52    104.20 o 
   4  32   5      499.08      622.72    109.55 o 
   5  32   5     4565.70     4966.54    286.37 o 
  -6  33   5     3946.14     4144.40    366.03 o 
  -5  33   5     1243.90     1078.42    126.44 o 
  -4  33   5      147.76      154.77     73.80 o 
  -3  33   5     1644.51     1875.34    163.08 o 
  -2  33   5    10595.60    10275.32    498.71 o 
  -1  33   5       28.75      256.63     84.13 o 
   0  33   5        2.66       60.47     96.23 o 
   1  33   5     7923.07     8329.99    520.14 o 
   2  33   5      297.11      465.39     96.97 o 
   3  33   5        1.30      -48.18     73.06 o 
   4  33   5      107.57      168.38     91.74 o 
  -6  34   5       31.17       72.04     95.89 o 
  -5  34   5      187.81      334.37     97.48 o 
  -4  34   5      232.87      241.84     79.50 o 
  -3  34   5     8875.46     8171.07    358.12 o 
  -2  34   5      954.21     1210.82    126.06 o 
  -1  34   5    44720.45    42429.75    930.46 o 
   0  34   5     1254.32     1557.94    181.64 o 
   1  34   5     1557.06     1717.18    137.63 o 
   2  34   5     1005.69     1272.80    127.90 o 
   3  34   5     8700.21     8708.07    410.22 o 
   4  34   5    19213.83    19333.81    941.78 o 
  -6  35   5      968.70     1063.84    139.70 o 
  -5  35   5       16.55      -28.61     77.05 o 
  -4  35   5      539.34      571.26     96.04 o 
  -3  35   5      389.66      333.97     80.26 o 
  -2  35   5     9853.50     9376.71    313.79 o 
  -1  35   5      220.32      334.11     96.19 o 
   0  35   5     8012.50     7630.19    269.74 o 
   1  35   5      297.94      293.94     80.91 o 
   2  35   5     1014.60      927.41    164.53 o 
   3  35   5      924.53     1098.71    130.92 o 
   4  35   5     2422.31     2210.21    198.30 o 
  -5  36   5     3198.86     2882.42    187.12 o 
  -4  36   5     7909.61     7743.56    257.32 o 
  -3  36   5      688.73      838.05    100.21 o 
  -2  36   5       11.22      148.98     77.32 o 
  -1  36   5      757.33     1000.13    116.13 o 
   0  36   5     2176.01     2025.75    144.34 o 
   1  36   5        3.93       47.06     69.74 o 
   2  36   5      437.68      367.42     98.13 o 
   3  36   5      456.78      549.94    112.91 o 
   4  36   5     2336.98     1924.10    303.24 o 
  -5  37   5      125.21      180.65     90.76 o 
  -4  37   5      414.97      498.37     95.89 o 
  -3  37   5      286.69      250.08     81.53 o 
  -2  37   5      143.54       81.31     78.95 o 
  -1  37   5     2296.79     2495.21    163.50 o 
   0  37   5     1925.14     2081.10    151.73 o 
   1  37   5     5864.57     5775.71    248.46 o 
   2  37   5      788.85      668.75    113.59 o 
   3  37   5      915.07     1125.89    135.53 o 
  -4  38   5     2110.43     1676.22    136.55 o 
  -3  38   5    16096.54    14908.42    646.70 o 
  -2  38   5      286.75      335.70     96.99 o 
  -1  38   5     8057.02     7806.68    283.01 o 
   0  38   5     1543.09     1448.22    211.44 o 
   1  38   5      854.28     1084.36    148.32 o 
   2  38   5     2069.69     1977.78    219.27 o 
   3  38   5      512.13      613.25    117.66 o 
  -4  39   5      715.93      489.98    128.31 o 
  -3  39   5      768.72      764.18    121.82 o 
  -2  39   5       10.50       48.06     83.50 o 
  -1  39   5     6831.13     6716.82    262.95 o 
   0  39   5     7415.62     6935.56    265.43 o 
   1  39   5     1447.51     1248.29    231.25 o 
   2  39   5     1746.27     1918.75    190.39 o 
  -3  40   5      136.13      270.78    100.46 o 
  -2  40   5     1637.27     1875.12    154.87 o 
  -1  40   5     2800.63     2988.50    185.18 o 
   0  40   5      676.24      967.33    117.95 o 
   1  40   5        5.79       65.39     95.60 o 
   2  40   5     7080.73     7302.77    408.23 o 
  -3  41   5      462.40      398.67    113.17 o 
  -2  41   5        1.19      -59.52    112.32 o 
  -1  41   5      178.23      197.68     91.92 o 
   0  41   5     1279.88     1267.74    133.55 o 
   1  41   5     1395.17     1135.79    158.54 o 
  -2  42   5     1007.69     1040.61    132.64 o 
  -1  42   5     1970.94     1921.75    159.31 o 
   0  42   5      121.18       94.56     84.73 o 
  -9   0   6     3149.43     3038.59    302.00 o 
  -8   0   6       15.23      101.36    111.28 o 
  -7   0   6      491.21      626.82    159.89 o 
  -6   0   6     6302.47     6826.39    417.00 o 
  -5   0   6     2937.04     2536.72    150.37 o 
  -4   0   6    24026.06    24347.05    554.21 o 
  -3   0   6    34992.48    35442.91   1726.76 o 
  -2   0   6    15441.99    15150.09    441.55 o 
  -1   0   6     1724.64     1864.36    112.68 o 
   0   0   6   337580.41   321605.25   6619.85 o 
   1   0   6     9046.49     8832.61    290.14 o 
   2   0   6     4749.07     4540.94    279.87 o 
   3   0   6    21724.74    21799.63   1047.89 o 
   4   0   6        0.05       -0.71    145.41 o 
   5   0   6        9.11      102.98     88.32 o 
   6   0   6     2477.31     3083.69    322.27 o 
   7   0   6     1345.26     1243.57    239.94 o 
  -9   1   6      594.69      646.91    131.76 o 
  -8   1   6       86.45      158.85     70.86 o 
  -7   1   6     7175.56     7410.85    343.78 o 
  -6   1   6    10304.47     9883.21    293.60 o 
  -5   1   6    12625.81    13537.06    305.86 o 
  -4   1   6     2406.06     2391.30    121.93 o 
  -3   1   6    54587.00    54977.60   1012.89 o 
  -2   1   6      332.77      349.82     40.21 o 
  -1   1   6     9111.80     9664.34    167.34 o 
   0   1   6     4143.25     4352.42     94.95 o 
   1   1   6    13238.21    13688.78    231.27 o 
   2   1   6     6368.35     6186.71    185.29 o 
   3   1   6     7694.45     7403.54    199.82 o 
   4   1   6     3984.03     4309.48    159.25 o 
   6   1   6    12296.91    11284.29    331.93 o 
   7   1   6      543.73      918.20    160.10 o 
  -9   2   6      468.95      441.89    221.95 o 
  -8   2   6      101.81      181.92     72.29 o 
  -7   2   6      162.94      159.71     52.54 o 
  -6   2   6    14655.69    14736.29    336.46 o 
  -5   2   6      893.80      933.73     88.37 o 
  -4   2   6    50656.21    51193.55    780.85 o 
  -3   2   6    18082.71    18357.67    375.88 o 
  -2   2   6     2696.84     2722.65     92.23 o 
  -1   2   6      151.97      194.83     19.94 o 
   0   2   6    36531.99    35201.21    540.97 o 
   1   2   6    46866.25    45576.71    693.48 o 
   2   2   6    26472.42    25191.42    504.34 o 
   3   2   6     2950.94     2996.82    137.76 o 
   4   2   6    31767.35    31886.94   1078.09 o 
   5   2   6     2952.62     3162.88    184.75 o 
   6   2   6      267.68      356.40     97.82 o 
   7   2   6       34.57       68.35     98.93 o 
  -9   3   6      481.27      547.27    120.43 o 
  -8   3   6     1593.20     1401.52    150.65 o 
  -7   3   6      966.77      738.94     76.69 o 
  -6   3   6     6113.97     6146.49    182.39 o 
  -5   3   6     6167.30     6106.39    167.09 o 
  -4   3   6     2789.03     2832.79     79.74 o 
  -3   3   6     8190.42     8059.68    169.20 o 
  -2   3   6    32025.58    32937.88    556.26 o 
  -1   3   6      548.81      612.09     31.23 o 
   0   3   6      708.14      882.10     40.32 o 
   1   3   6       84.10      116.85     23.23 o 
   2   3   6     9688.36     9599.21    196.18 o 
   3   3   6     2447.18     2267.35    102.84 o 
   4   3   6     1570.85     1660.79    159.43 o 
   5   3   6        2.24       34.24     59.55 o 
   6   3   6     1993.41     2012.22    162.95 o 
   7   3   6       58.84       96.04     99.57 o 
  -9   4   6     2906.48     2751.49    306.55 o 
  -8   4   6     2595.07     2491.88    155.85 o 
  -7   4   6       16.86        4.76     60.96 o 
  -6   4   6        3.28        7.73     54.70 o 
  -5   4   6    17520.24    17934.76    384.15 o 
  -4   4   6    52744.35    51143.29    781.76 o 
  -3   4   6     9449.33     8559.76    185.96 o 
  -2   4   6     1267.46     1436.56     52.91 o 
  -1   4   6      514.07      546.55     36.84 o 
   0   4   6    39575.49    40862.54    623.53 o 
   1   4   6    34794.81    35042.46    594.83 o 
   2   4   6    63291.34    60948.09   1011.12 o 
   4   4   6    28049.94    27189.64    672.51 o 
   5   4   6      786.18      993.03     96.97 o 
   6   4   6     5878.64     5975.50    260.84 o 
   7   4   6      509.23      445.64    110.08 o 
  -9   5   6       14.95       91.29     94.19 o 
  -8   5   6     1618.66     1235.09    117.90 o 
  -7   5   6     5410.16     5649.09    220.03 o 
  -6   5   6      435.91      461.00     70.34 o 
  -5   5   6     2006.16     2144.37     84.19 o 
  -4   5   6    10761.47    10476.92    192.57 o 
  -3   5   6     5387.91     5717.13    134.26 o 
  -2   5   6    10934.77    11824.97    223.90 o 
  -1   5   6   109036.73   107420.44   1584.72 o 
   0   5   6     1901.08     2325.42     64.60 o 
   1   5   6    16715.41    17139.77    282.98 o 
   2   5   6    23574.53    23444.13    419.11 o 
   3   5   6    12006.64    11660.89    278.23 o 
   4   5   6     8692.37     8820.17    360.30 o 
   5   5   6     4702.87     4506.71    178.36 o 
   6   5   6        2.31       47.72     79.90 o 
   7   5   6     1070.04     1248.06    147.66 o 
  -9   6   6      544.07      368.88     94.13 o 
  -8   6   6        5.56      127.44     71.75 o 
  -7   6   6     2398.75     2599.67    262.78 o 
  -6   6   6     8492.60     8452.89    225.52 o 
  -5   6   6     2045.32     2003.88     83.62 o 
  -4   6   6     4139.54     3859.87    114.71 o 
  -3   6   6     2372.08     2436.78     68.37 o 
  -2   6   6       18.86      122.69     22.06 o 
  -1   6   6     6446.90     6307.80    123.68 o 
   0   6   6    23347.79    22259.79    355.86 o 
   1   6   6     5854.75     6311.13    126.35 o 
   2   6   6     9845.58     9657.30    480.71 o 
   3   6   6       26.31       52.47     41.58 o 
   4   6   6      434.92      597.03     84.91 o 
   5   6   6      132.15      155.40     72.80 o 
   6   6   6     1232.11     1469.00    222.31 o 
   7   6   6      143.95      206.76     95.77 o 
  -9   7   6     3395.56     3962.43    255.04 o 
  -8   7   6     9323.68     9629.20    322.08 o 
  -7   7   6      488.20      521.83     89.37 o 
  -6   7   6     7674.29     7975.75    217.92 o 
  -5   7   6    14069.75    14627.45    289.87 o 
  -4   7   6    20853.52    21347.66    353.82 o 
  -3   7   6    25371.48    25128.53    403.80 o 
  -2   7   6      131.16      292.86     60.00 o 
  -1   7   6    82415.27    83119.89   1236.57 o 
   0   7   6      245.12      241.97     30.61 o 
   1   7   6    36331.88    35248.38    547.71 o 
   2   7   6     3420.61     3780.85    105.13 o 
   3   7   6     5703.76     5436.05    167.56 o 
   4   7   6      109.74       97.87     70.04 o 
   5   7   6     6973.86     6785.78    259.42 o 
   6   7   6    20631.49    20484.97    958.71 o 
   7   7   6     4166.25     3352.94    254.03 o 
  -9   8   6      489.05      466.68    125.79 o 
  -8   8   6     1231.54     1511.56    131.75 o 
  -7   8   6     2458.95     2364.06    178.49 o 
  -6   8   6     5692.19     5929.56    222.03 o 
  -5   8   6    13514.58    13707.58    277.46 o 
  -4   8   6     2134.84     2404.72     75.93 o 
  -3   8   6    48302.01    47454.97    727.84 o 
  -2   8   6     4606.24     4553.54    103.51 o 
  -1   8   6     1247.12      878.42     42.16 o 
   0   8   6    39999.50    41038.48    686.77 o 
   1   8   6    54396.77    51673.36    995.69 o 
   2   8   6     2273.81     2383.64     83.47 o 
   3   8   6      118.17      135.79     46.50 o 
   4   8   6      944.27     1040.77     89.89 o 
   5   8   6    17481.46    17403.96    495.45 o 
   6   8   6     2299.90     2629.05    180.53 o 
   7   8   6      310.27      171.10     94.38 o 
  -9   9   6      897.01      848.27    164.84 o 
  -8   9   6      429.74      410.97     92.87 o 
  -7   9   6       83.76       50.51     70.86 o 
  -6   9   6    14555.37    14960.47    417.10 o 
  -5   9   6     3602.16     3625.12    113.35 o 
  -4   9   6      657.64      670.30     46.07 o 
  -3   9   6    28132.37    28235.74    452.12 o 
  -2   9   6    27729.81    27767.85    442.42 o 
  -1   9   6     1691.73     1584.51     61.91 o 
   0   9   6     6442.42     6643.12    132.89 o 
   1   9   6     2098.74     2169.67     72.90 o 
   2   9   6    17826.87    17503.84    330.42 o 
   3   9   6     7204.15     7259.79    202.71 o 
   4   9   6    14361.81    14502.37    350.51 o 
   5   9   6      105.07      261.52     83.70 o 
   6   9   6     9214.71    10008.97    665.90 o 
   7   9   6        6.35       46.00     83.63 o 
  -9  10   6     3071.93     3016.19    191.01 o 
  -8  10   6      491.76      526.81    121.76 o 
  -7  10   6       92.43      231.45     80.71 o 
  -6  10   6     5056.66     5187.38    267.48 o 
  -5  10   6        3.72       16.21     37.85 o 
  -4  10   6     1149.98     1079.72     55.52 o 
  -3  10   6      419.39      372.56     37.03 o 
  -2  10   6     2244.89     2165.22     70.31 o 
  -1  10   6     6002.66     6036.38    134.04 o 
   0  10   6    45970.57    44895.65    688.06 o 
   1  10   6     1353.17     1606.33     74.34 o 
   2  10   6      972.77     1132.33     63.55 o 
   3  10   6      181.67      169.66     78.52 o 
   4  10   6       16.44      267.46     69.98 o 
   5  10   6       95.09      199.74     78.44 o 
   6  10   6     3982.85     4293.79    222.38 o 
   7  10   6      866.98      897.68    137.93 o 
  -9  11   6       31.95       20.26     80.11 o 
  -8  11   6       11.41       88.00     76.19 o 
  -7  11   6      658.61      607.53    117.21 o 
  -6  11   6      733.55      663.22     90.51 o 
  -5  11   6        3.96      -19.90     38.46 o 
  -4  11   6    14986.27    15160.00    303.57 o 
  -3  11   6     1594.95     1938.28     76.69 o 
  -2  11   6     2025.47     2166.85     71.94 o 
  -1  11   6    48822.70    47912.72    802.04 o 
   0  11   6     7406.36     7410.32    146.61 o 
   1  11   6     5610.34     5316.84    128.71 o 
   2  11   6      673.18      720.86     53.87 o 
   3  11   6      898.09     1068.29     82.31 o 
   4  11   6    31354.45    30980.17    761.03 o 
   5  11   6      944.25      853.01    111.59 o 
   6  11   6      913.88     1065.72    130.59 o 
   7  11   6       23.33      -15.71     88.58 o 
  -9  12   6      835.89      867.18    122.58 o 
  -8  12   6     1408.78     1405.02    173.01 o 
  -7  12   6      807.18      801.00    110.07 o 
  -6  12   6      584.16      671.12    189.06 o 
  -5  12   6     3518.84     3872.18    167.33 o 
  -4  12   6     5311.00     5266.11    140.06 o 
  -3  12   6    86742.73    87644.98   1504.45 o 
  -2  12   6    17909.92    17370.37    393.67 o 
  -1  12   6    19499.73    18330.29    374.41 o 
   0  12   6     3016.12     3157.48     85.11 o 
   1  12   6   123924.17   121131.20   1956.76 o 
   2  12   6    33369.45    33015.87    582.01 o 
   3  12   6    21754.94    21509.97    462.05 o 
   4  12   6     9801.13     9693.16    314.90 o 
   5  12   6      947.79     1112.04    123.17 o 
   6  12   6      247.01      121.27     83.23 o 
   7  12   6      344.50      367.47    110.60 o 
  -9  13   6     3203.87     3201.48    200.22 o 
  -8  13   6    16727.23    17425.11    507.75 o 
  -7  13   6     1325.63     1382.40    127.55 o 
  -6  13   6      328.48      335.69     80.61 o 
  -5  13   6    23409.98    22751.93    495.88 o 
  -4  13   6    72620.88    72141.38   1100.63 o 
  -3  13   6      251.47      416.61     42.39 o 
  -2  13   6     5393.62     5823.80    132.01 o 
  -1  13   6    29740.96    29216.26    513.07 o 
   0  13   6      745.74      734.68     70.33 o 
   1  13   6       12.57       83.26     30.45 o 
   2  13   6    12308.92    13057.42    267.63 o 
   3  13   6    32428.23    32140.98    652.85 o 
   4  13   6    14058.36    14086.00    412.75 o 
   5  13   6     1488.85     1635.52    143.35 o 
   6  13   6     2692.89     2924.81    194.65 o 
   7  13   6    10460.44     9534.27    642.54 o 
  -9  14   6      704.99      649.17    166.51 o 
  -8  14   6      304.26      427.48    117.66 o 
  -7  14   6      993.97     1160.04    120.17 o 
  -6  14   6     6462.45     6500.23    244.52 o 
  -5  14   6     7425.41     7649.21    299.04 o 
  -4  14   6     6611.28     6941.61    155.42 o 
  -3  14   6    33024.75    33762.20    543.42 o 
  -2  14   6     4774.62     4815.78    135.00 o 
  -1  14   6    17718.81    16908.76    321.20 o 
   0  14   6     2316.51     2205.19     81.15 o 
   1  14   6    20071.92    20459.88    349.26 o 
   2  14   6     2029.16     2157.40     99.64 o 
   3  14   6      444.60      516.41     80.87 o 
   4  14   6     2903.12     3151.30    169.50 o 
   5  14   6     7245.77     7217.64    281.04 o 
   6  14   6       34.59       42.05     85.49 o 
   7  14   6      144.82      460.76    139.80 o 
  -9  15   6       25.27      -48.15    111.68 o 
  -8  15   6        2.55       91.06     87.94 o 
  -7  15   6     3645.25     3616.40    190.46 o 
  -6  15   6       40.65       80.81     65.23 o 
  -5  15   6     5214.78     5230.52    210.77 o 
  -4  15   6      862.32      920.08     67.35 o 
  -3  15   6      690.51      791.98     60.06 o 
  -2  15   6       30.46       63.30     32.16 o 
  -1  15   6     7877.96     8090.09    183.44 o 
   0  15   6     7112.88     7094.83    172.64 o 
   1  15   6       11.74       32.75     30.42 o 
   2  15   6      277.78      334.89     50.07 o 
   3  15   6     3020.03     3154.15    131.96 o 
   4  15   6      673.67      697.69     98.98 o 
   5  15   6      466.06      577.21    107.61 o 
   6  15   6      143.42       68.77     82.27 o 
   7  15   6        1.99       66.51     96.94 o 
  -9  16   6      420.52      531.86    155.55 o 
  -8  16   6     2197.25     2192.72    178.08 o 
  -7  16   6      105.22       40.56     69.02 o 
  -6  16   6     1919.74     1781.98    137.41 o 
  -5  16   6    25129.36    24015.94    530.26 o 
  -4  16   6     6861.30     6869.41    180.46 o 
  -3  16   6     3035.92     3141.58     98.26 o 
  -2  16   6      629.56      731.46     53.19 o 
  -1  16   6     5754.01     6097.16    153.72 o 
   0  16   6     7888.45     7774.07    163.73 o 
   1  16   6     1618.74     1820.65     76.37 o 
   2  16   6    22512.96    21785.92    415.24 o 
   3  16   6     7015.37     6479.17    232.82 o 
   4  16   6     2734.66     2383.03    156.85 o 
   5  16   6     3148.44     3395.80    193.86 o 
   6  16   6      749.62     1014.21    136.68 o 
   7  16   6      103.38       85.48    105.12 o 
  -9  17   6       17.54      -71.79    152.65 o 
  -8  17   6      403.81      298.80     95.00 o 
  -7  17   6      887.20      835.61    113.65 o 
  -6  17   6     2357.98     2781.27    162.35 o 
  -5  17   6     2367.33     2701.00    133.93 o 
  -4  17   6     1494.80     1546.89     87.19 o 
  -3  17   6    13994.80    13960.54    262.24 o 
  -2  17   6   107365.80   107991.13   1760.42 o 
  -1  17   6    10551.95    10004.66    200.84 o 
   0  17   6     1744.19     1812.08     93.94 o 
   1  17   6    13678.80    14160.45    291.27 o 
   2  17   6    36155.73    36738.98    655.11 o 
   3  17   6     3190.80     2997.82    135.24 o 
   4  17   6       23.08      224.42     96.18 o 
   5  17   6      379.07      612.63    165.75 o 
   6  17   6      763.14      794.83    131.70 o 
   7  17   6        2.49       43.63     97.27 o 
  -9  18   6      374.78      530.15    154.81 o 
  -8  18   6     2363.22     2650.25    185.78 o 
  -7  18   6       30.45        9.64     68.90 o 
  -6  18   6     5114.62     5343.01    228.53 o 
  -5  18   6    18115.14    18581.48    438.93 o 
  -4  18   6    12041.61    12044.44    272.55 o 
  -3  18   6    32567.05    32762.86    540.14 o 
  -2  18   6      714.09      749.11     57.54 o 
  -1  18   6    17504.40    17494.96    313.59 o 
   0  18   6    29207.22    28722.79    518.44 o 
   1  18   6    82023.04    81132.96   1237.09 o 
   2  18   6     4178.85     4386.42    158.45 o 
   3  18   6     1160.56     1215.58     96.14 o 
   4  18   6     5243.31     5670.82    265.00 o 
   5  18   6    13465.79    14162.08    557.09 o 
   6  18   6     1966.16     1852.73    209.60 o 
   7  18   6      113.01       98.67    126.29 o 
  -9  19   6     1042.24     1045.18    192.58 o 
  -8  19   6      441.31      499.80    108.29 o 
  -7  19   6      911.68     1107.91    188.00 o 
  -6  19   6      361.07      321.27     73.01 o 
  -5  19   6    40395.88    38677.78    805.22 o 
  -4  19   6    20917.48    21419.63    430.49 o 
  -3  19   6      558.49      615.50     64.58 o 
  -2  19   6     1849.71     2072.35     86.26 o 
  -1  19   6     1317.36     1431.32     71.40 o 
   0  19   6       91.34       38.97     32.30 o 
   1  19   6      233.38      340.25     49.49 o 
   2  19   6    14326.63    13839.15    340.09 o 
   3  19   6     8150.64     8408.15    248.51 o 
   4  19   6     6723.74     6612.55    263.74 o 
   5  19   6    10949.31    10558.18    445.07 o 
   6  19   6      896.10      925.73    195.47 o 
  -8  20   6        0.17       15.73     86.98 o 
  -7  20   6      173.03       49.84     77.45 o 
  -6  20   6     4750.05     4936.05    191.40 o 
  -5  20   6     1465.55     1987.74    148.03 o 
  -4  20   6     1119.55     1152.98     82.15 o 
  -3  20   6      177.45      309.03     55.40 o 
  -2  20   6      251.64      213.79     43.93 o 
  -1  20   6     1501.54     1670.04     77.50 o 
   0  20   6     8692.20     8121.54    180.63 o 
   1  20   6      369.42      378.38     50.13 o 
   2  20   6     1982.10     2011.46    115.72 o 
   3  20   6      798.85      854.11     87.88 o 
   4  20   6       92.58      107.22     78.85 o 
   5  20   6     1047.36     1029.10    203.56 o 
   6  20   6      313.20      476.03    117.01 o 
  -8  21   6      331.81      405.17    109.07 o 
  -7  21   6      669.51      773.59    115.98 o 
  -6  21   6     2870.90     2952.43    158.24 o 
  -5  21   6    11490.31    11544.68    319.25 o 
  -4  21   6      852.46      913.43     80.02 o 
  -3  21   6     7383.18     7699.37    218.75 o 
  -2  21   6     4128.18     4164.16    123.49 o 
  -1  21   6     4641.54     4779.50    147.36 o 
   0  21   6     4340.38     4306.21    126.57 o 
   1  21   6     5571.51     5347.02    143.96 o 
   2  21   6      350.28      295.17     64.59 o 
   3  21   6     6676.38     7118.95    229.37 o 
   4  21   6     9098.47     9121.77    328.97 o 
   5  21   6      328.25      409.20    105.57 o 
   6  21   6     3538.01     3394.39    227.02 o 
  -8  22   6     3028.13     2699.46    197.85 o 
  -7  22   6     6057.90     5475.13    254.13 o 
  -6  22   6     1861.02     1946.85    144.92 o 
  -5  22   6     3799.95     3898.36    170.08 o 
  -4  22   6     7406.47     7472.44    232.01 o 
  -3  22   6     2033.45     2298.67    115.36 o 
  -2  22   6    17083.58    17139.40    352.61 o 
  -1  22   6        8.55       31.67     30.50 o 
   0  22   6    25292.10    24607.92    431.13 o 
   1  22   6       29.16       37.72     43.23 o 
   2  22   6      308.28      302.66     70.60 o 
   3  22   6     1048.48     1163.51    104.20 o 
   4  22   6     6174.25     5598.03    250.55 o 
   5  22   6      715.80      688.02    120.83 o 
   6  22   6     2113.15     1962.32    206.86 o 
  -8  23   6      305.48      409.19    108.84 o 
  -7  23   6      362.47      346.39     96.68 o 
  -6  23   6       18.92      -55.09     56.86 o 
  -5  23   6      576.13      648.53     92.29 o 
  -4  23   6       31.43       58.14     51.63 o 
  -3  23   6     8358.02     7929.41    223.41 o 
  -2  23   6    10281.27    10951.93    256.36 o 
  -1  23   6     9275.44     8818.04    297.02 o 
   0  23   6     4230.56     4623.20    138.00 o 
   1  23   6     7002.31     6864.55    193.67 o 
   2  23   6     6333.95     6412.23    235.38 o 
   3  23   6     2777.59     2829.92    150.12 o 
   4  23   6      664.48      890.88    121.39 o 
   5  23   6      865.74     1200.06    145.01 o 
   6  23   6     1512.36     1555.74    171.03 o 
  -8  24   6       43.59      140.12     94.10 o 
  -7  24   6     3176.07     3364.76    206.62 o 
  -6  24   6      382.62      365.96     81.99 o 
  -5  24   6     3513.09     3730.82    174.53 o 
  -4  24   6    14480.39    14785.01    340.37 o 
  -3  24   6    10727.04    10271.41    371.65 o 
  -2  24   6    21756.20    21110.95    495.27 o 
  -1  24   6       62.19       48.60     40.74 o 
   0  24   6   114164.20   109458.28   1662.25 o 
   1  24   6     5245.36     5351.32    169.71 o 
   2  24   6        5.24       -0.58     53.55 o 
   3  24   6      897.31     1101.70    104.17 o 
   4  24   6     4171.64     4453.59    230.12 o 
   5  24   6     8751.94     8811.28    348.10 o 
   6  24   6      131.17      116.83    108.16 o 
  -8  25   6      512.12      537.03    122.20 o 
  -7  25   6     4865.47     5614.35    268.80 o 
  -6  25   6      524.85      407.03     87.67 o 
  -5  25   6     3880.81     3817.70    177.98 o 
  -4  25   6      233.89      340.19     71.28 o 
  -3  25   6     1916.44     1842.68    110.61 o 
  -2  25   6      969.69     1053.45    101.74 o 
  -1  25   6      229.99      159.05     47.74 o 
   0  25   6     1413.43     1491.08     93.41 o 
   1  25   6     1911.31     1876.79    106.69 o 
   2  25   6     1759.39     1839.64    123.44 o 
   3  25   6     1426.83     1633.57    125.08 o 
   4  25   6      701.38      912.31    126.24 o 
   5  25   6     7779.38     8196.27    340.08 o 
   6  25   6     1839.14     1789.93    185.15 o 
  -8  26   6       93.06       89.33    104.17 o 
  -7  26   6     4347.75     4706.89    247.11 o 
  -6  26   6      315.35      331.81    120.51 o 
  -5  26   6      114.52      333.96    146.92 o 
  -4  26   6    13458.22    13759.53    330.16 o 
  -3  26   6     5243.77     5292.90    271.71 o 
  -2  26   6     1750.29     1918.14    125.29 o 
  -1  26   6       11.31      -28.30     41.02 o 
   0  26   6     2993.74     2844.07    143.96 o 
   1  26   6      144.26      391.29     88.43 o 
   2  26   6     8705.54     8498.89    266.96 o 
   3  26   6       14.66      -29.93     59.92 o 
   4  26   6     2964.10     3042.89    298.73 o 
   5  26   6     3400.16     3956.74    235.04 o 
  -7  27   6     2507.39     2478.38    195.11 o 
  -6  27   6     2929.91     2726.81    167.74 o 
  -5  27   6     5675.71     5622.38    220.71 o 
  -4  27   6      860.92      983.51     93.27 o 
  -3  27   6      479.55      471.94     76.89 o 
  -2  27   6     7359.47     7358.18    282.84 o 
  -1  27   6     5718.23     5779.15    162.88 o 
   0  27   6     1240.90     1313.62    105.54 o 
   1  27   6     7351.51     7131.96    210.79 o 
   2  27   6     9311.76     9245.73    323.94 o 
   3  27   6     1162.94     1311.37    118.53 o 
   4  27   6     2429.74     2526.66    190.93 o 
   5  27   6     2471.04     2687.15    209.82 o 
  -7  28   6     4558.29     4227.17    421.05 o 
  -6  28   6     5812.34     5831.38    234.82 o 
  -5  28   6     1724.38     1802.13    137.50 o 
  -4  28   6      147.41      310.96     82.11 o 
  -3  28   6       53.44      -56.22     53.68 o 
  -1  28   6      837.15     1033.61     90.96 o 
   0  28   6    29801.99    25186.71   1020.38 o 
   1  28   6     1330.34     1456.96    117.99 o 
   2  28   6     3849.04     3680.93    176.36 o 
   3  28   6     2058.12     2079.01    208.63 o 
   4  28   6      656.08      668.71    194.18 o 
   5  28   6     5134.81     4969.34    273.30 o 
  -7  29   6      109.35      167.91    101.22 o 
  -6  29   6      642.95      823.79    200.61 o 
  -5  29   6     2758.86     2672.69    162.46 o 
  -4  29   6    15200.63    14335.23    363.32 o 
  -3  29   6     4948.19     4942.99    180.64 o 
  -2  29   6    13143.87    12394.34    353.88 o 
  -1  29   6     9298.12     9189.60    251.43 o 
   0  29   6      232.64      470.61     71.58 o 
   1  29   6     6389.82     6802.49    238.55 o 
   2  29   6    14558.03    14068.52    385.27 o 
   3  29   6      116.03      170.38     77.19 o 
   4  29   6     5139.45     5373.20    269.64 o 
   5  29   6     2015.12     1847.76    329.53 o 
  -7  30   6       31.66       58.01    112.35 o 
  -6  30   6     2090.45     2357.41    252.21 o 
  -5  30   6      310.18      331.17     89.84 o 
  -4  30   6     2650.46     2934.21    168.40 o 
  -3  30   6     4272.36     4516.91    237.89 o 
  -2  30   6     2537.69     2747.88    213.26 o 
  -1  30   6     2302.27     2585.66    312.29 o 
   0  30   6    26928.60    25388.45    669.61 o 
   1  30   6     7188.53     6887.52    244.12 o 
   2  30   6     5668.89     5807.94    227.01 o 
   3  30   6      202.22      389.49     91.55 o 
   4  30   6      937.45     1087.81    151.56 o 
   5  30   6      242.52      144.28    115.19 o 
  -7  31   6      236.88      139.34    103.53 o 
  -6  31   6     1426.12     1313.73    158.11 o 
  -5  31   6     3141.70     3337.12    207.75 o 
  -4  31   6       12.30      -14.81     70.10 o 
  -3  31   6     7839.78     7940.84    269.99 o 
  -2  31   6       18.57      -18.16     65.74 o 
  -1  31   6     6658.98     6341.50    385.62 o 
   0  31   6     3318.65     3542.90    225.05 o 
   1  31   6     1099.14     1010.50    111.12 o 
   2  31   6       15.27       47.55     70.97 o 
   3  31   6     9726.33    10038.86    324.98 o 
   4  31   6      224.78      234.90    112.79 o 
  -6  32   6       71.09      164.99     96.54 o 
  -5  32   6      392.13      423.82    102.00 o 
  -4  32   6     3046.63     3023.03    176.51 o 
  -3  32   6     1041.50      978.59    138.19 o 
  -2  32   6     1097.67     1091.15    229.90 o 
  -1  32   6      324.54      331.12     81.55 o 
   0  32   6      610.65      741.90    100.94 o 
   1  32   6     1843.35     1900.68    140.17 o 
   2  32   6     2039.50     2148.94    150.65 o 
   3  32   6       32.64      121.22     98.28 o 
   4  32   6      691.25      869.11    149.96 o 
  -6  33   6      107.83       90.90     97.54 o 
  -5  33   6     5316.87     5631.07    294.68 o 
  -4  33   6     7630.22     7884.00    279.76 o 
  -3  33   6    11718.78    11300.97    315.09 o 
  -2  33   6     8711.67     8994.31    684.42 o 
  -1  33   6     2000.23     1848.80    142.57 o 
   0  33   6     1739.84     1893.98    185.41 o 
   1  33   6      134.77      107.52     71.36 o 
   2  33   6    10542.89    10849.35    342.46 o 
   3  33   6    20839.63    20865.79    830.15 o 
   4  33   6     2513.14     2467.75    213.21 o 
  -6  34   6      577.53      544.83    138.54 o 
  -5  34   6       49.12       90.40     81.54 o 
  -4  34   6      105.56      243.29     87.74 o 
  -3  34   6     5214.24     4950.60    194.72 o 
  -2  34   6      407.70      298.39    108.26 o 
  -1  34   6       12.15       33.24     66.77 o 
   0  34   6     2965.34     2984.54    172.27 o 
   1  34   6     2546.08     2495.93    162.38 o 
   2  34   6       56.39      122.74     81.36 o 
   3  34   6      578.64      753.44    115.86 o 
   4  34   6      278.56      345.24    135.73 o 
  -5  35   6     2906.67     2476.99    188.21 o 
  -4  35   6     6009.09     5638.93    239.40 o 
  -3  35   6      104.96       44.45     71.00 o 
  -2  35   6     1434.84     1425.12    135.04 o 
  -1  35   6     3480.16     3623.31    206.96 o 
   0  35   6     2269.84     2287.45    153.10 o 
   1  35   6     2298.34     2380.44    191.64 o 
   2  35   6     3854.05     4067.80    221.45 o 
   3  35   6      164.41       93.36     89.94 o 
  -5  36   6       12.06       46.67     85.46 o 
  -4  36   6      811.14      702.00    111.97 o 
  -3  36   6      511.09      494.06     95.16 o 
  -2  36   6     3651.43     3222.00    186.99 o 
  -1  36   6     1576.15     1752.85    150.95 o 
   0  36   6       34.90       41.86     67.46 o 
   1  36   6      944.52      813.43    133.95 o 
   2  36   6     4149.41     4069.60    221.35 o 
   3  36   6      909.90     1063.33    137.40 o 
  -5  37   6     3177.91     3052.49    198.09 o 
  -4  37   6      759.65      724.50    149.58 o 
  -3  37   6     1522.95     1503.71    144.84 o 
  -2  37   6     1208.59     1207.97    132.54 o 
  -1  37   6     1295.29     1191.91    124.71 o 
   0  37   6     1686.22     1595.94    139.16 o 
   1  37   6      182.07       47.01     92.96 o 
   2  37   6     1760.52     1561.32    147.55 o 
   3  37   6     1931.91     1902.97    188.68 o 
  -4  38   6        3.03      -15.40     82.16 o 
  -3  38   6     6463.76     5919.96    301.41 o 
  -2  38   6     2959.01     2751.63    180.03 o 
  -1  38   6     3843.47     3877.58    278.62 o 
   0  38   6     5324.65     5554.80    236.37 o 
   1  38   6     8421.92     8603.89    681.72 o 
   2  38   6      592.04      620.16    113.23 o 
  -4  39   6     3305.94     3151.90    198.70 o 
  -3  39   6      396.93      217.34    125.11 o 
  -2  39   6     1991.05     1750.78    246.67 o 
  -1  39   6     2684.63     2497.17    239.62 o 
   0  39   6      371.40      565.01    111.84 o 
   1  39   6        1.92       88.16     96.08 o 
   2  39   6     4619.88     3859.66    426.67 o 
  -3  40   6     1401.09     1114.30    162.11 o 
  -2  40   6     2642.00     2749.12    259.39 o 
  -1  40   6      132.70       80.35     82.44 o 
   0  40   6    12805.74    13267.31    402.58 o 
   1  40   6      525.28      482.13    130.86 o 
  -2  41   6     3578.10     3504.11    241.02 o 
  -1  41   6     1779.89     1487.88    165.81 o 
   0  41   6      422.51      629.02    130.64 o 
  -9   1   7       49.59       -1.16     83.25 o 
  -8   1   7      912.09      972.58    104.00 o 
  -7   1   7      444.35      500.80     71.71 o 
  -6   1   7       82.46       95.72     50.67 o 
  -5   1   7    41018.02    39875.45    773.21 o 
  -4   1   7     9306.26     9568.02    233.04 o 
  -3   1   7     6093.66     6489.31    171.16 o 
  -2   1   7    31717.17    32120.43    616.25 o 
  -1   1   7      891.53      743.80     36.40 o 
   0   1   7    19136.63    18111.97    298.80 o 
   1   1   7     6156.02     6256.98    126.00 o 
   2   1   7       28.30       46.64     41.83 o 
   3   1   7      379.24      360.63     60.87 o 
   4   1   7    17053.82    16579.03    390.13 o 
   5   1   7     4209.41     4555.55    281.18 o 
   6   1   7     2330.82     2358.75    172.69 o 
   7   1   7     3753.25     3437.59    291.45 o 
  -9   2   7     2402.47     2308.83    284.21 o 
  -8   2   7     2639.16     2065.60    269.73 o 
  -7   2   7      702.86      833.54     80.84 o 
  -6   2   7     2154.07     2247.34    154.18 o 
  -5   2   7    12860.28    12194.74    287.85 o 
  -4   2   7     9484.77     9940.39    239.50 o 
  -3   2   7    22993.82    24132.95    482.22 o 
  -2   2   7   142983.94   142240.13   2535.33 o 
  -1   2   7    28202.14    29042.57    454.67 o 
   0   2   7     3485.70     3279.94     82.03 o 
   1   2   7    21878.01    22069.27    357.62 o 
   2   2   7    21684.44    20976.94    437.69 o 
   3   2   7     6674.66     6169.07    199.20 o 
   4   2   7     4212.69     4640.02    233.36 o 
   5   2   7      667.24      710.72    102.53 o 
   6   2   7      898.37      804.42    129.84 o 
   7   2   7     1437.07     1360.47    180.11 o 
  -9   3   7      219.16      390.33    111.40 o 
  -8   3   7     2367.40     1796.61    204.16 o 
  -7   3   7    38530.80    39071.78    910.20 o 
  -6   3   7       21.08      -38.82     45.32 o 
  -5   3   7      347.55      419.84     68.19 o 
  -4   3   7      352.82      474.41     66.22 o 
  -3   3   7     6382.03     6059.01    164.31 o 
  -2   3   7    20081.08    20858.13    370.57 o 
  -1   3   7    11662.16    11883.08    206.13 o 
   0   3   7    57873.61    57880.38    874.64 o 
   1   3   7       76.92      150.30     24.15 o 
   2   3   7    81454.52    76698.63   1649.80 o 
   3   3   7    29207.24    28960.38    591.42 o 
   4   3   7    27291.79    25417.95    794.17 o 
   5   3   7      118.17      123.88     66.56 o 
   6   3   7      577.38      855.25    119.91 o 
   7   3   7     3488.86     3540.49    268.56 o 
  -9   4   7       41.31      108.75     90.76 o 
  -8   4   7      260.11      336.49     84.43 o 
  -7   4   7     1064.49     1320.46    147.86 o 
  -6   4   7     8555.60     8787.43    233.99 o 
  -5   4   7        2.75      -21.95     43.62 o 
  -4   4   7     2520.42     2872.87    109.76 o 
  -3   4   7     5340.12     5471.43    153.49 o 
  -2   4   7    28588.14    28417.18    491.03 o 
  -1   4   7    44127.82    42670.56    715.38 o 
   0   4   7     1106.81     1327.91     51.89 o 
   1   4   7      158.11      127.45     59.41 o 
   2   4   7     6471.49     6705.08    184.42 o 
   3   4   7      262.17      269.05     54.91 o 
   4   4   7       17.73       47.31     63.41 o 
   5   4   7     4397.87     4594.23    185.00 o 
   6   4   7       46.86       58.93     83.72 o 
   7   4   7       69.22       68.34     99.59 o 
  -9   5   7     1154.26      989.67    148.73 o 
  -8   5   7       42.51       65.23     70.58 o 
  -7   5   7     1571.40     1557.03    160.47 o 
  -6   5   7      619.07      649.19     80.83 o 
  -5   5   7     7646.41     7314.84    200.47 o 
  -4   5   7    10453.33    10756.54    254.38 o 
  -3   5   7       27.42       18.65     31.77 o 
  -2   5   7     5790.79     6099.62    136.94 o 
  -1   5   7     2241.16     2285.42     66.56 o 
   0   5   7    30928.77    30425.95    478.34 o 
   1   5   7     2742.53     2592.53     97.38 o 
   2   5   7    13688.63    13004.84    297.52 o 
   3   5   7    11305.72    11580.91    332.20 o 
   4   5   7      269.12      175.34     61.67 o 
   5   5   7        2.49      133.22     73.45 o 
   6   5   7      752.04      783.92    122.30 o 
   7   5   7       47.09     -127.23     84.82 o 
  -9   6   7        7.55       16.48     73.23 o 
  -8   6   7     2803.09     3037.09    172.07 o 
  -7   6   7     4799.20     4412.52    197.03 o 
  -6   6   7     2530.65     3061.39    146.69 o 
  -5   6   7     1044.67     1228.14     81.79 o 
  -4   6   7    29611.51    27759.77    554.51 o 
  -3   6   7    36965.71    35753.45    623.63 o 
  -2   6   7    45956.86    46676.79    713.65 o 
  -1   6   7    30150.53    30838.04    483.77 o 
   0   6   7     1190.61     1248.32     50.14 o 
   1   6   7     1345.10     1442.04     53.81 o 
   2   6   7      466.34      516.10     58.77 o 
   3   6   7    14340.79    13564.40    376.41 o 
   4   6   7     3861.83     3786.55    153.30 o 
   5   6   7    20848.39    19598.79    859.63 o 
   6   6   7     3332.94     3534.18    203.21 o 
   7   6   7      619.80      589.33    131.47 o 
  -9   7   7       29.48       -8.09     74.00 o 
  -8   7   7     3111.28     3295.64    184.85 o 
  -7   7   7      147.71       22.62     66.68 o 
  -6   7   7      415.06      419.22     65.05 o 
  -5   7   7     7834.56     8258.64    219.55 o 
  -4   7   7     1105.56     1159.67     76.57 o 
  -3   7   7    11231.32    11700.45    244.34 o 
  -2   7   7    12455.84    12264.08    217.32 o 
  -1   7   7    55024.05    54444.83    826.76 o 
   0   7   7      460.16      576.62     41.80 o 
   1   7   7     2113.77     2309.35     88.37 o 
   2   7   7    22180.73    19853.27   1040.24 o 
   3   7   7    21552.17    22304.28    477.48 o 
   4   7   7     1535.27     1841.28    113.77 o 
   5   7   7      502.04      628.96    103.38 o 
   6   7   7       49.72      220.43     93.57 o 
   7   7   7     1225.98     1365.46    161.48 o 
  -9   8   7     2472.09     3028.93    232.84 o 
  -8   8   7     3358.15     3590.87    187.89 o 
  -7   8   7      311.54      432.25     90.86 o 
  -6   8   7     3285.21     3216.33    160.76 o 
  -5   8   7    41976.76    41939.08   1752.75 o 
  -4   8   7      997.65     1105.95     76.69 o 
  -3   8   7    59409.93    60283.68   1001.38 o 
  -2   8   7    96677.19    95687.41   1773.75 o 
  -1   8   7    31373.76    31442.92    495.49 o 
   0   8   7      254.30      300.97     31.25 o 
   1   8   7     2244.41     2283.75     70.18 o 
   2   8   7    25612.03    24012.24    578.92 o 
   3   8   7    13112.03    13219.10    317.17 o 
   4   8   7      784.22      903.99     87.73 o 
   5   8   7     5752.40     5900.40    250.57 o 
   6   8   7     1551.72     1529.71    202.20 o 
   7   8   7     3574.80     3558.14    233.21 o 
  -9   9   7      943.80      906.31    195.26 o 
  -8   9   7     3309.55     3224.02    183.81 o 
  -7   9   7      561.99      567.45     95.42 o 
  -6   9   7    12948.94    13243.87    383.49 o 
  -5   9   7      830.74     1144.16    146.43 o 
  -4   9   7    11551.63    12027.81    281.36 o 
  -3   9   7        4.95       73.70     36.31 o 
  -2   9   7     1719.25     1826.04     67.03 o 
  -1   9   7     7361.81     7143.87    155.99 o 
   0   9   7     5613.62     6208.59    130.91 o 
   1   9   7     2967.30     3015.05     94.80 o 
   2   9   7    22761.86    22013.83    461.86 o 
   3   9   7    32257.05    30358.45   1096.97 o 
   4   9   7    14902.31    15122.00    405.80 o 
   5   9   7      992.88      955.27    116.63 o 
   6   9   7     3613.94     4722.95    237.35 o 
   7   9   7     1189.78     1659.27    188.21 o 
  -9  10   7     3258.81     3192.48    241.65 o 
  -8  10   7      180.72      266.10     85.17 o 
  -7  10   7       12.14       57.08     87.85 o 
  -6  10   7      773.45      943.08    102.51 o 
  -5  10   7     2237.75     2627.84    115.38 o 
  -4  10   7      381.11      446.27     57.43 o 
  -3  10   7     6267.37     6712.76    160.97 o 
  -2  10   7      132.66      125.12     30.37 o 
  -1  10   7    28975.94    28580.62    457.36 o 
   0  10   7    77621.91    77669.88   1166.18 o 
   1  10   7    22328.83    21216.05    437.45 o 
   2  10   7     2722.45     2809.06     97.70 o 
   3  10   7     4577.07     4576.28    159.59 o 
   4  10   7     9830.96    10184.35    327.49 o 
   5  10   7      677.17      682.10    100.98 o 
   6  10   7      412.12      579.80    110.58 o 
   7  10   7      355.33      491.96    122.42 o 
  -9  11   7        1.08       43.38     80.97 o 
  -8  11   7     1139.29     1380.77    206.43 o 
  -7  11   7      925.40      778.48    105.33 o 
  -6  11   7    17011.83    16810.14    536.77 o 
  -5  11   7     9727.70     9403.97    242.92 o 
  -4  11   7      803.28     1010.00     67.80 o 
  -3  11   7    27617.43    27569.36    493.86 o 
  -2  11   7    16826.66    16624.30    349.87 o 
  -1  11   7     8063.43     7978.33    159.06 o 
   0  11   7    19682.12    20798.94    346.20 o 
   1  11   7      827.45      930.01     68.91 o 
   2  11   7    12973.35    12619.46    260.91 o 
   3  11   7    14951.16    14075.91    335.92 o 
   4  11   7     6053.11     6018.73    263.44 o 
   5  11   7     4865.17     4957.49    228.34 o 
   6  11   7       54.15       57.67     76.36 o 
   7  11   7     6175.77     6230.48    298.49 o 
  -9  12   7       92.07      -43.65     84.11 o 
  -8  12   7      421.37      529.40    104.61 o 
  -7  12   7     3283.75     3242.68    218.41 o 
  -6  12   7     9833.14     9821.45    318.60 o 
  -5  12   7     8327.92     8859.49    377.41 o 
  -4  12   7     5413.06     5426.17    210.90 o 
  -3  12   7    14838.17    14517.90    321.54 o 
  -2  12   7    15130.57    15080.89    297.36 o 
  -1  12   7     3209.80     3160.22     89.09 o 
   0  12   7       32.64       32.44     27.09 o 
   1  12   7    28308.11    26688.94    533.16 o 
   2  12   7     5416.29     5466.15    146.95 o 
   3  12   7     2670.26     2919.57    130.37 o 
   4  12   7      578.65      617.90     96.75 o 
   5  12   7    16352.53    16047.84    484.56 o 
   6  12   7      270.65      259.63     96.05 o 
   7  12   7        0.09       83.23     98.99 o 
  -9  13   7      310.64      338.41    103.57 o 
  -8  13   7     1111.17     1095.89    124.46 o 
  -7  13   7     8939.19     9227.58    320.01 o 
  -6  13   7      319.93      500.50    108.74 o 
  -5  13   7     3088.78     3339.40    246.36 o 
  -4  13   7      497.54      481.61     70.76 o 
  -3  13   7      733.18      826.68     61.32 o 
  -2  13   7     4847.29     5046.04    124.37 o 
  -1  13   7      267.20      394.43     48.53 o 
   0  13   7     7381.89     7024.81    148.74 o 
   1  13   7     1393.82     1538.67     83.35 o 
   2  13   7    19966.77    19340.84    372.71 o 
   3  13   7     2573.26     2779.18    129.68 o 
   4  13   7      815.31      857.18    106.63 o 
   5  13   7      256.45      658.49    105.49 o 
   6  13   7      616.27      557.47    115.71 o 
   7  13   7      972.61      851.93    144.02 o 
  -9  14   7      304.48      157.35    114.83 o 
  -8  14   7       25.49      -59.61     71.26 o 
  -7  14   7     5191.27     5207.85    229.07 o 
  -6  14   7    13567.67    14000.21    413.33 o 
  -5  14   7      765.20      722.09     92.09 o 
  -4  14   7      788.86      846.65     83.95 o 
  -3  14   7    39210.06    39702.72    690.48 o 
  -2  14   7    36080.80    35301.17    566.36 o 
  -1  14   7    26548.76    26798.78    440.17 o 
   0  14   7     4513.38     4432.22    112.17 o 
   2  14   7     2127.19     2111.00    137.40 o 
   3  14   7      173.58      135.92     85.28 o 
   4  14   7       45.65       68.15     66.29 o 
   5  14   7     6668.21     6820.34    277.65 o 
   6  14   7      148.98      150.93    102.37 o 
   7  14   7       46.47      215.54    228.36 o 
  -9  15   7      281.21      208.31    113.64 o 
  -8  15   7      995.62     1129.15    159.38 o 
  -7  15   7     1429.80     1680.56    146.53 o 
  -6  15   7    17431.54    17669.38    863.35 o 
  -5  15   7     8319.18     8186.10    278.79 o 
  -4  15   7        1.90       46.39     45.05 o 
  -3  15   7     2644.71     2926.71    107.24 o 
  -2  15   7      177.92      258.57     43.73 o 
  -1  15   7    13558.98    13774.75    254.10 o 
   0  15   7    10840.11     9957.28    216.15 o 
   1  15   7     1651.62     1645.00     88.59 o 
   2  15   7     4298.35     4721.91    140.37 o 
   3  15   7    21740.88    20840.44    546.68 o 
   4  15   7     1438.89     1669.77    135.40 o 
   5  15   7      547.51      496.04    155.33 o 
   6  15   7      926.66     1218.41    144.94 o 
  -9  16   7     1047.53     1167.54    154.38 o 
  -8  16   7       57.65      167.28     85.42 o 
  -7  16   7     2973.86     2870.21    179.64 o 
  -6  16   7      205.20      309.35     83.92 o 
  -5  16   7     2925.05     3207.84    165.63 o 
  -4  16   7     8767.98     8419.17    239.33 o 
  -3  16   7    18024.43    18783.23    333.73 o 
  -2  16   7     4789.23     4788.52    124.92 o 
  -1  16   7     1012.13     1163.18    106.72 o 
   0  16   7    15968.19    15804.13    503.67 o 
   1  16   7       54.97       16.13     38.94 o 
   2  16   7     1913.97     2209.72     98.66 o 
   3  16   7     2192.06     2698.91    192.33 o 
   4  16   7     2386.74     2687.28    166.52 o 
   5  16   7     1787.12     1684.03    219.85 o 
   6  16   7     2574.09     3167.40    211.01 o 
  -9  17   7      205.41      233.33    100.89 o 
  -8  17   7     1587.29     1776.74    164.58 o 
  -7  17   7     2624.66     2782.15    175.62 o 
  -6  17   7     2911.98     2940.44    244.72 o 
  -5  17   7     7152.71     6992.15    257.92 o 
  -4  17   7     6631.03     6834.63    211.97 o 
  -3  17   7      109.91      129.03     40.07 o 
  -2  17   7      414.21      460.55     51.94 o 
  -1  17   7     4402.78     4464.14    119.69 o 
   0  17   7    38877.30    37840.73    671.63 o 
   1  17   7     1272.00     1462.79     80.30 o 
   2  17   7    23679.78    23414.87    531.85 o 
   3  17   7    11712.43    11533.73    549.44 o 
   4  17   7     1815.27     2348.15    434.38 o 
   5  17   7     2604.11     2318.97    174.79 o 
   6  17   7      257.53      557.77    121.13 o 
  -9  18   7     1266.55     1518.48    257.09 o 
  -8  18   7       27.88      169.49     87.28 o 
  -7  18   7      376.66      329.10     95.26 o 
  -6  18   7     2600.69     2413.43    202.41 o 
  -5  18   7    10089.76    10056.90    329.44 o 
  -4  18   7     9541.14     9506.09    265.15 o 
  -3  18   7       68.66      143.47     40.95 o 
  -2  18   7      119.48      174.68     43.98 o 
  -1  18   7    41918.96    41630.81    728.41 o 
   0  18   7      473.43      554.32     51.02 o 
   1  18   7    31596.23    31522.01    582.64 o 
   2  18   7     9502.89     9326.09    254.13 o 
   3  18   7      989.93     1254.42    197.96 o 
   4  18   7       86.49       83.56     95.12 o 
   5  18   7       32.11       24.58    103.78 o 
   6  18   7     8858.30     8928.92    354.34 o 
  -8  19   7     4980.01     4781.33    242.42 o 
  -7  19   7      837.70     1123.62    128.33 o 
  -6  19   7      399.14      431.61     98.36 o 
  -5  19   7       21.25       65.26     78.32 o 
  -4  19   7      612.00      736.08     82.51 o 
  -3  19   7      697.29      669.15     59.72 o 
  -2  19   7     3195.27     3481.40    110.77 o 
  -1  19   7    27646.07    26991.14    499.62 o 
   0  19   7      788.24      868.75     60.98 o 
   1  19   7      982.31     1169.98    118.53 o 
   2  19   7        1.15       -3.50     46.16 o 
   3  19   7    33898.67    33918.20    834.51 o 
   4  19   7      525.54      472.32    102.93 o 
   5  19   7        1.94      -22.50     76.02 o 
   6  19   7       57.68      -63.53    113.37 o 
  -8  20   7     2667.27     2906.82    200.91 o 
  -7  20   7     5700.29     6220.40    268.50 o 
  -6  20   7    11214.92    11581.20    465.46 o 
  -5  20   7     1222.46     1131.37    119.99 o 
  -4  20   7       54.57      116.04     58.26 o 
  -3  20   7     3464.59     3364.52    127.95 o 
  -2  20   7    17509.70    17276.53    320.76 o 
  -1  20   7    16334.25    15911.04    326.23 o 
   0  20   7     6666.75     6823.87    163.47 o 
   1  20   7    17969.99    17531.20    356.51 o 
   2  20   7     1101.34     1348.54     98.89 o 
   3  20   7      124.42      276.82     82.16 o 
   4  20   7       17.68      -98.18     69.16 o 
   5  20   7        0.04       44.91     81.96 o 
   6  20   7      258.76      298.09    111.72 o 
  -8  21   7      309.34      475.58    113.37 o 
  -7  21   7     1397.09     1457.74    145.86 o 
  -6  21   7     1155.99     1251.34    162.43 o 
  -5  21   7      913.83      841.07    110.05 o 
  -4  21   7    16716.05    17099.44    414.83 o 
  -3  21   7       34.17      110.31     53.84 o 
  -2  21   7     1684.25     2053.46     91.30 o 
  -1  21   7      318.19      309.17     53.60 o 
   0  21   7    12747.33    12496.44    274.52 o 
   1  21   7    11158.69    10629.35    248.46 o 
   2  21   7        1.34       64.94     61.14 o 
   3  21   7     5266.50     5700.40    238.60 o 
   4  21   7       99.27      103.49     82.31 o 
   5  21   7      149.58      174.37     99.37 o 
   6  21   7      716.65      511.31    128.94 o 
  -8  22   7      292.06      268.62    102.11 o 
  -7  22   7      897.19     1162.28    138.01 o 
  -6  22   7        1.11      -67.42     95.95 o 
  -5  22   7     1146.75     1330.48    128.18 o 
  -4  22   7      672.04      729.38     88.97 o 
  -3  22   7     9080.00     9220.14    309.06 o 
  -2  22   7    46649.56    46586.32    753.55 o 
  -1  22   7       48.74       34.33     39.06 o 
   0  22   7      357.36      280.23     56.14 o 
   1  22   7    10491.16    11020.87    292.80 o 
   2  22   7      824.23      837.67     87.08 o 
   3  22   7    10739.93    10518.21    351.66 o 
   4  22   7     2116.27     2331.67    316.05 o 
   5  22   7      522.39      296.70    107.17 o 
   6  22   7      556.63      742.38    144.39 o 
  -8  23   7     1180.28     1004.21    159.97 o 
  -7  23   7     5289.14     5626.18    264.19 o 
  -6  23   7     1572.86     1547.04    159.97 o 
  -5  23   7     1168.25     1260.68    150.23 o 
  -4  23   7     3981.74     3801.11    166.79 o 
  -3  23   7    49936.17    48864.97   1157.26 o 
  -2  23   7    19145.67    19253.51    358.51 o 
  -1  23   7    17529.14    17031.34    580.66 o 
   0  23   7     6977.02     6863.73    189.05 o 
   1  23   7     6802.99     7029.32    225.77 o 
   2  23   7      867.93      904.96     92.85 o 
   3  23   7    14990.74    14967.84    453.34 o 
   4  23   7    29987.91    28886.41    768.12 o 
   5  23   7     1305.36     1642.42    166.09 o 
  -8  24   7        9.90      -19.84     91.03 o 
  -7  24   7      638.76      526.94    115.03 o 
  -6  24   7     1011.64      996.75    127.41 o 
  -5  24   7     1077.97     1002.47    122.91 o 
  -4  24   7      875.73     1183.21    107.56 o 
  -3  24   7     2527.05     3060.61    246.48 o 
  -2  24   7     3852.74     3779.44    143.72 o 
  -1  24   7     9454.59     9473.00    238.53 o 
   0  24   7     1837.62     2107.43     98.55 o 
   1  24   7     1556.64     1628.16    109.17 o 
   2  24   7     3675.17     4016.06    170.62 o 
   3  24   7       38.04      278.37     89.01 o 
   4  24   7     1399.76     1726.24    157.46 o 
   5  24   7     1179.73     1349.67    165.62 o 
  -8  25   7      709.51      808.38    138.86 o 
  -7  25   7      279.56      432.76    111.87 o 
  -6  25   7     3285.57     3118.71    197.01 o 
  -5  25   7       47.48      -29.44     72.06 o 
  -4  25   7     5060.40     5316.88    203.49 o 
  -3  25   7     1684.67     1664.83    183.97 o 
  -2  25   7     2389.31     2552.71    123.84 o 
  -1  25   7     1294.64     1418.92     83.66 o 
   0  25   7     1181.07     1264.73     85.02 o 
   1  25   7     2024.49     1830.51    119.19 o 
   2  25   7      333.62      345.31     77.28 o 
   3  25   7     7488.67     7480.08    295.58 o 
   4  25   7     2977.28     3026.97    203.42 o 
   5  25   7      167.23      234.74    110.95 o 
  -7  26   7      130.29       99.36     93.25 o 
  -6  26   7        0.90      -23.27     79.20 o 
  -5  26   7       11.03       23.29     72.28 o 
  -4  26   7     1021.86     1127.76    111.24 o 
  -3  26   7      183.38      196.67     85.02 o 
  -2  26   7     1751.40     1957.70    112.99 o 
  -1  26   7      784.33      919.94     74.74 o 
   0  26   7     3953.76     3967.31    150.03 o 
   1  26   7      527.39      436.69     77.71 o 
   2  26   7      517.48      583.04     86.76 o 
   3  26   7      105.44      112.24     77.84 o 
   4  26   7      587.45      609.73    165.68 o 
   5  26   7     1702.31     1845.75    182.21 o 
  -7  27   7     2551.49     2602.92    201.60 o 
  -6  27   7       52.08       98.39     86.77 o 
  -5  27   7     1131.72     1059.37    182.90 o 
  -4  27   7    12397.25    13138.83    365.09 o 
  -3  27   7    12081.42    11859.29    390.36 o 
  -2  27   7     1418.70     1589.52    109.32 o 
  -1  27   7     8641.85     8094.17    319.43 o 
   0  27   7      533.96      677.64     87.54 o 
   1  27   7     6514.65     6127.91    218.24 o 
   2  27   7    23222.22    22359.45    533.93 o 
   3  27   7      336.31      394.44    140.65 o 
   4  27   7      514.04      515.18    118.16 o 
   5  27   7       16.10       93.95    105.44 o 
  -7  28   7      414.64      460.66    127.49 o 
  -6  28   7     7582.10     7968.06    327.98 o 
  -5  28   7    11532.96    11445.29    396.53 o 
  -4  28   7     4613.28     4722.72    250.97 o 
  -3  28   7     1261.67     1347.07    138.64 o 
  -2  28   7    30562.52    30432.10    736.65 o 
  -1  28   7    34356.96    29721.94   1343.27 o 
   0  28   7       54.39       69.05     54.55 o 
   1  28   7      339.10      277.84     79.77 o 
   2  28   7    12692.31    12550.28    355.93 o 
   3  28   7      163.25      141.64    122.92 o 
   4  28   7     1426.79     1407.34    161.44 o 
   5  28   7       35.19      -81.79     98.41 o 
  -7  29   7     1685.67     1594.56    178.21 o 
  -6  29   7        4.02       82.46     88.18 o 
  -5  29   7     1340.06     1580.62    158.97 o 
  -4  29   7     3396.56     3482.18    179.69 o 
  -3  29   7     3728.18     4261.01    221.29 o 
  -2  29   7     8289.62     8708.10    289.53 o 
  -1  29   7    11535.08    10380.44    605.77 o 
   0  29   7     1901.00     2005.71    118.79 o 
   1  29   7      236.91      367.46     83.19 o 
   2  29   7      391.99      416.21    106.88 o 
   3  29   7     7879.33     7888.32    323.24 o 
   4  29   7    13874.38    14082.58    481.21 o 
  -7  30   7       17.35       19.04     94.30 o 
  -6  30   7      438.93      361.17    140.71 o 
  -5  30   7      603.31      796.50    197.29 o 
  -4  30   7     2785.51     2754.31    170.42 o 
  -3  30   7       13.06      -52.94     80.40 o 
  -2  30   7     1822.46     2108.11    125.01 o 
  -1  30   7     2027.54     1938.95    155.73 o 
   0  30   7        0.75       31.73     73.24 o 
   1  30   7     7356.68     7184.63    251.52 o 
   2  30   7      230.33      274.62     84.05 o 
   3  30   7     1728.66     1897.38    173.39 o 
   4  30   7       14.95      130.78    106.24 o 
  -6  31   7      848.26      810.65    155.18 o 
  -5  31   7      903.87     1086.94    143.27 o 
  -4  31   7      338.31      318.04     86.86 o 
  -3  31   7      721.79      682.63    116.41 o 
  -2  31   7     7168.30     6488.31    367.31 o 
  -1  31   7      599.74      601.57    139.50 o 
   0  31   7      229.01      250.84     70.24 o 
   1  31   7     3530.67     3343.89    175.13 o 
   2  31   7     2728.51     2791.97    318.56 o 
   3  31   7      150.48      165.11    135.72 o 
   4  31   7     2048.65     2116.66    376.53 o 
  -6  32   7     5655.18     5725.75    289.03 o 
  -5  32   7     1454.72     1632.78    170.99 o 
  -4  32   7     1376.90     1261.46    128.17 o 
  -3  32   7      498.02      399.66    107.68 o 
  -2  32   7        2.62       55.26     46.31 o 
  -1  32   7      404.90      435.58    103.11 o 
   0  32   7        0.44       42.13     64.72 o 
   1  32   7    14938.48    13731.77    542.00 o 
   2  32   7     1189.26     1205.37    127.82 o 
   3  32   7        6.08       44.89     78.61 o 
   4  32   7      265.64      217.14    121.17 o 
  -6  33   7      515.55      578.40    136.75 o 
  -5  33   7     4443.11     4353.95    251.84 o 
  -4  33   7       71.28      123.11     82.82 o 
  -3  33   7     1384.87     1598.04    133.64 o 
  -2  33   7     1285.32     1174.57    156.21 o 
  -1  33   7     4284.82     4337.41    263.87 o 
   0  33   7      896.58     1016.39    136.97 o 
   1  33   7      474.98      494.66     95.79 o 
   2  33   7     9619.94     9693.52    322.63 o 
   3  33   7        1.17       35.27     92.35 o 
  -5  34   7     1247.22     1441.14    165.87 o 
  -4  34   7     5454.90     5776.00    240.70 o 
  -3  34   7     2222.18     1928.27    147.82 o 
  -2  34   7     3646.93     3520.95    255.51 o 
  -1  34   7    21754.61    20497.26    816.80 o 
   0  34   7     1309.20     1329.82    147.83 o 
   1  34   7    16366.97    16083.50    606.49 o 
   2  34   7     3919.47     4257.76    215.05 o 
   3  34   7      686.50      454.53    107.72 o 
  -5  35   7     1840.35     1714.18    181.98 o 
  -4  35   7     1690.98     1723.60    152.25 o 
  -3  35   7     4409.94     4110.98    207.61 o 
  -2  35   7      249.78      108.62     81.00 o 
  -1  35   7       39.24      117.14     78.44 o 
   0  35   7     5851.02     5883.82    327.10 o 
   1  35   7        3.56       84.99     92.36 o 
   2  35   7     4359.39     4365.61    219.32 o 
   3  35   7      195.28      151.42     97.29 o 
  -5  36   7       80.49      116.43    109.59 o 
  -4  36   7     2654.72     2775.39    181.65 o 
  -3  36   7      779.09     1011.98    122.57 o 
  -2  36   7      744.78      568.14    162.06 o 
  -1  36   7      565.96      467.90    104.11 o 
   0  36   7     2958.14     2947.33    208.82 o 
   1  36   7        5.55       67.97    104.56 o 
   2  36   7     1025.62     1103.22    136.72 o 
  -4  37   7     4400.52     4031.99    443.79 o 
  -3  37   7      162.63      230.65    110.72 o 
  -2  37   7        7.14      -49.74     88.19 o 
  -1  37   7     3538.58     3447.10    228.57 o 
   0  37   7      898.88      942.91    143.00 o 
   1  37   7     1509.46     1592.55    170.06 o 
   2  37   7     1109.21     1103.76    137.10 o 
  -4  38   7      331.61      242.70    125.26 o 
  -3  38   7      165.25      216.84    111.70 o 
  -2  38   7      135.49      133.62    104.89 o 
  -1  38   7      331.98      346.38     92.88 o 
   0  38   7       42.91       27.45     90.19 o 
   1  38   7     9097.56     8510.54    515.05 o 
  -3  39   7     1225.46     1042.60    160.27 o 
  -2  39   7     2037.27     1875.93    187.84 o 
  -1  39   7     4215.84     3986.94    245.19 o 
   0  39   7     1276.57     1365.78    161.12 o 
   1  39   7      230.94      238.80    185.34 o 
  -2  40   7     6969.80     6827.29    326.01 o 
  -1  40   7      837.59      975.31    126.34 o 
   0  40   7        3.75       99.24    104.23 o 
  -9   0   8     1137.75      753.75    201.06 o 
  -8   0   8      948.18      548.97    173.34 o 
  -7   0   8     2654.34     2159.73    165.38 o 
  -6   0   8     2021.89     2134.89    158.86 o 
  -5   0   8    27643.63    27085.18    784.73 o 
  -4   0   8    14413.18    15004.00    474.59 o 
  -3   0   8     9886.54     9342.51    324.78 o 
  -2   0   8     9701.57     8787.34    302.50 o 
  -1   0   8    22897.46    22755.17    705.25 o 
   0   0   8     6955.83     6910.99    199.21 o 
   1   0   8   118551.83   119504.60   3056.74 o 
   2   0   8     4832.55     4247.11    202.71 o 
   3   0   8     5670.43     5627.72    378.95 o 
   4   0   8    27967.33    27037.74   1539.57 o 
   5   0   8     4636.81     4777.10    272.05 o 
   6   0   8      370.25      551.22    144.52 o 
   7   0   8      306.05       26.48    161.75 o 
  -9   1   8      787.27      599.64    132.65 o 
  -8   1   8      554.14      543.73     91.81 o 
  -7   1   8        5.27       -2.81     60.37 o 
  -6   1   8     4197.19     4264.15    165.34 o 
  -5   1   8     2053.02     2231.21    108.46 o 
  -4   1   8     6145.75     5784.88    170.65 o 
  -3   1   8    18146.10    17297.84    369.18 o 
  -2   1   8    27936.65    27985.09    551.35 o 
  -1   1   8       13.79      -36.74     26.76 o 
   0   1   8    35857.75    35162.17    550.84 o 
   1   1   8    72243.77    71543.79   1322.08 o 
   2   1   8    10058.74     9910.64    247.64 o 
   3   1   8      136.12       89.57     52.61 o 
   4   1   8     6161.44     6273.35    206.98 o 
   5   1   8      323.46      398.68     83.46 o 
   6   1   8     1113.05     1687.95    156.29 o 
   7   1   8      301.88      254.61    130.67 o 
  -8   2   8     4031.79     4482.12    202.38 o 
  -7   2   8     1911.36     1962.31    160.74 o 
  -6   2   8     2850.52     3059.70    129.87 o 
  -5   2   8     2756.22     2531.23    117.09 o 
  -4   2   8    27597.91    28414.66    570.57 o 
  -3   2   8     7243.52     6887.99    185.55 o 
  -2   2   8    22971.29    22831.89    461.21 o 
  -1   2   8    26159.95    25177.21    403.47 o 
   0   2   8      559.80      662.19     42.06 o 
   1   2   8     1130.49     1268.04     78.53 o 
   2   2   8     5695.42     5432.29    165.79 o 
   3   2   8     1384.91     1310.90     91.98 o 
   4   2   8     1473.17     1696.45    111.44 o 
   5   2   8      515.13      457.30     86.33 o 
   6   2   8     8372.14     8084.64   1000.39 o 
   7   2   8      381.84      298.76    138.65 o 
  -9   3   8      412.26      563.49    124.96 o 
  -8   3   8     1702.87     1542.73    128.35 o 
  -7   3   8     1089.50     1065.56     89.40 o 
  -6   3   8      352.36      479.01     68.90 o 
  -5   3   8     1084.07     1215.27     86.11 o 
  -4   3   8     6395.00     6675.60    187.54 o 
  -3   3   8        9.14       37.29     51.22 o 
  -2   3   8    13454.67    13936.53    305.69 o 
  -1   3   8     3471.93     3153.51     88.05 o 
   0   3   8    10271.78    10176.14    188.85 o 
   1   3   8     2014.17     1864.90    129.10 o 
   2   3   8      383.07      305.85     54.49 o 
   3   3   8        3.18       -8.99     56.49 o 
   4   3   8     3718.43     3816.79    154.68 o 
   5   3   8     1756.12     1638.46    140.39 o 
   6   3   8      390.52      605.32    154.73 o 
   7   3   8      622.62      619.30    210.16 o 
  -9   4   8     4414.52     4605.67    392.60 o 
  -8   4   8       99.27      147.79     75.60 o 
  -7   4   8      729.24      783.05     81.70 o 
  -6   4   8     5644.06     5516.49    178.85 o 
  -5   4   8    21399.88    22193.16    469.70 o 
  -4   4   8      123.68      141.96     48.53 o 
  -3   4   8    31967.73    30987.59    609.49 o 
  -2   4   8     7911.40     7812.19    197.28 o 
  -1   4   8    59566.77    59125.62    895.25 o 
   0   4   8     3158.94     3210.23     85.98 o 
   1   4   8     1576.03     1631.35     71.27 o 
   2   4   8     1232.87     1274.13     82.68 o 
   3   4   8      804.31      986.58     84.82 o 
   4   4   8      116.74      109.83     59.13 o 
   5   4   8     1062.37     1120.62    109.37 o 
   6   4   8    14448.48    13023.73    978.85 o 
  -9   5   8     1787.38     1607.77    149.61 o 
  -8   5   8     2036.48     1859.88    141.90 o 
  -7   5   8      460.26      458.44     84.38 o 
  -6   5   8    14794.63    14532.24    341.96 o 
  -5   5   8       55.70      116.73     51.89 o 
  -4   5   8     8141.24     7979.83    210.61 o 
  -3   5   8     1320.38     1320.94     79.83 o 
  -2   5   8      874.75     1081.85     75.89 o 
  -1   5   8      349.05      433.42     41.79 o 
   0   5   8    41714.46    40439.47    628.87 o 
   1   5   8      272.08      329.34     66.97 o 
   2   5   8      342.21      601.90     64.03 o 
   3   5   8    35873.66    34706.53    702.50 o 
   4   5   8     1876.37     2151.06    239.15 o 
   5   5   8     2066.66     2104.97    197.77 o 
   6   5   8        4.32       67.06     82.72 o 
   7   5   8      433.78      524.98    269.32 o 
  -9   6   8       10.34      111.90     81.83 o 
  -8   6   8        5.66       46.76     72.80 o 
  -7   6   8     1509.27     1297.61    116.88 o 
  -6   6   8        3.96       24.13     52.26 o 
  -5   6   8     6244.21     6331.43    187.52 o 
  -4   6   8     4618.19     4395.68    147.56 o 
  -3   6   8    20072.01    19012.32    400.26 o 
  -2   6   8    13016.71    12867.96    252.17 o 
  -1   6   8       67.73       92.45     25.63 o 
   0   6   8     3683.57     3783.54     96.50 o 
   1   6   8    12161.82    12077.45    246.77 o 
   2   6   8      665.33      680.36     67.65 o 
   3   6   8     1024.65     1086.10     85.22 o 
   4   6   8       23.99       41.65     55.11 o 
   5   6   8      162.79      213.81     84.50 o 
   6   6   8       72.29      104.20     97.91 o 
  -9   7   8      177.72      146.46    104.82 o 
  -8   7   8       37.52       74.05     86.97 o 
  -7   7   8       22.14      164.65     75.82 o 
  -6   7   8    13731.74    13369.02    321.68 o 
  -5   7   8      114.08      134.06     53.74 o 
  -4   7   8    24815.08    24819.66    510.59 o 
  -3   7   8     5878.24     5573.79    163.95 o 
  -2   7   8     1254.94     1369.03     63.48 o 
  -1   7   8     9660.66    10118.89    188.74 o 
   0   7   8    22303.63    21570.05    356.64 o 
   1   7   8   112436.27   110035.32   1791.47 o 
   2   7   8    29193.55    29316.96    594.96 o 
   3   7   8    18771.62    17843.96    473.71 o 
   4   7   8     7529.90     7731.13    237.51 o 
   5   7   8     2748.49     2923.01    268.60 o 
   6   7   8     1107.07     1177.02    140.10 o 
  -9   8   8        6.10      132.46    100.41 o 
  -8   8   8     4180.06     5038.32    279.22 o 
  -7   8   8      103.62      151.06    197.13 o 
  -6   8   8     2333.86     2656.74    125.03 o 
  -5   8   8     4081.31     4133.00    155.50 o 
  -4   8   8    49338.66    49432.73    939.74 o 
  -3   8   8     1172.92     1280.81     79.27 o 
  -2   8   8     1532.66     1637.81     69.59 o 
  -1   8   8     1265.94     1337.86     56.91 o 
   0   8   8    29674.65    29836.40    477.83 o 
   1   8   8     2211.90     2280.67     88.34 o 
   2   8   8     1590.54     1742.76     96.49 o 
   3   8   8     2900.45     3085.34    134.43 o 
   4   8   8       47.58      112.59     61.49 o 
   5   8   8     6208.81     5884.30    251.26 o 
   6   8   8       12.75      -28.74     81.15 o 
  -9   9   8       31.59       41.30     98.84 o 
  -8   9   8      461.33      615.34    125.69 o 
  -7   9   8     5203.01     5669.16    383.91 o 
  -6   9   8      545.83      786.80    164.19 o 
  -5   9   8      730.62     1002.78     83.21 o 
  -4   9   8    16697.15    17160.37    377.68 o 
  -3   9   8     6634.94     6449.72    180.88 o 
  -2   9   8    16122.49    15906.30    304.24 o 
  -1   9   8    12913.13    13227.00    236.76 o 
   0   9   8     6893.21     6996.89    187.37 o 
   1   9   8     8185.81     8128.59    186.03 o 
   2   9   8      523.45      465.71     70.84 o 
   3   9   8     1342.61     1503.02    100.43 o 
   4   9   8    11021.92    10788.38    538.92 o 
   5   9   8     2309.31     2310.22    165.95 o 
   6   9   8     1371.19     1270.57    204.50 o 
  -9  10   8       24.46      193.20    145.62 o 
  -8  10   8      554.22      491.48    130.56 o 
  -7  10   8     2207.78     2633.16    201.61 o 
  -6  10   8     1699.06     1727.62    131.19 o 
  -5  10   8    21524.98    21514.77    461.92 o 
  -4  10   8      261.63      353.16     60.18 o 
  -3  10   8     2705.41     2740.23    114.17 o 
  -2  10   8      426.35      540.28     48.71 o 
  -1  10   8      114.46      190.17     36.85 o 
   0  10   8        0.46       -7.90     28.01 o 
   1  10   8     5622.23     5385.87    141.74 o 
   2  10   8     3546.21     3150.84    293.18 o 
   3  10   8      135.40      257.97     61.35 o 
   4  10   8     2688.96     2717.59    165.02 o 
   5  10   8      218.72      205.89     84.17 o 
   6  10   8        2.44     -114.36     76.24 o 
  -9  11   8      613.11      436.85    108.65 o 
  -8  11   8     1212.73     1155.47    165.68 o 
  -7  11   8     3742.86     3998.05    193.48 o 
  -6  11   8      884.15      766.47    119.66 o 
  -5  11   8     1293.40     1323.79     92.34 o 
  -4  11   8     6375.42     6327.57    186.46 o 
  -3  11   8    15548.90    16597.28    365.43 o 
  -2  11   8     1763.51     1992.74    140.61 o 
  -1  11   8    13450.96    14075.36    253.10 o 
   0  11   8    15203.81    14789.48    263.67 o 
   1  11   8      612.45      601.65     53.34 o 
   2  11   8     1799.28     2195.84    111.89 o 
   3  11   8     9746.62     9689.20    261.23 o 
   4  11   8     1242.03     1100.41    118.05 o 
   5  11   8     1960.12     2421.61    173.83 o 
   6  11   8       98.52      167.58     95.88 o 
  -9  12   8       48.55       55.43     88.05 o 
  -8  12   8     3445.68     3730.30    251.50 o 
  -7  12   8        0.23        2.37     67.33 o 
  -6  12   8     5502.90     5096.94    259.31 o 
  -5  12   8        8.98       94.90     54.33 o 
  -4  12   8    25052.82    25167.67    692.60 o 
  -3  12   8    31672.98    30610.71    611.92 o 
  -2  12   8     1459.80     1576.38     75.89 o 
  -1  12   8    22868.60    23258.03    388.68 o 
   0  12   8     3719.15     3532.16     97.85 o 
   1  12   8    10547.29     9977.69    281.37 o 
   2  12   8    27296.29    26725.90    556.89 o 
   3  12   8      450.32      689.66     93.88 o 
   4  12   8     3924.04     3722.75    187.98 o 
   5  12   8    16361.07    16783.56    502.06 o 
   6  12   8     1609.35     1401.50    154.90 o 
  -9  13   8       39.88     -105.76     70.51 o 
  -8  13   8      237.51      322.77     96.32 o 
  -7  13   8      235.59       73.84     92.84 o 
  -6  13   8    14648.54    15823.43    786.85 o 
  -5  13   8     8908.85     9015.56    351.20 o 
  -4  13   8     9195.69     9690.38    285.15 o 
  -3  13   8     1641.85     1491.46    104.19 o 
  -2  13   8    34194.84    33979.99    598.12 o 
  -1  13   8    34921.34    34755.77    557.18 o 
   0  13   8    46284.05    45044.26    705.94 o 
   1  13   8    32150.72    31854.71    641.63 o 
   2  13   8    23975.23    24992.99    527.60 o 
   3  13   8     3372.07     3311.13    165.50 o 
   4  13   8     4839.09     5219.89    223.05 o 
   5  13   8    12391.17    12672.11    414.51 o 
   6  13   8     1234.34     1300.10    219.23 o 
  -9  14   8      797.69      800.78    128.84 o 
  -8  14   8      183.95      109.43     81.26 o 
  -7  14   8     6675.46     6878.20    270.95 o 
  -6  14   8        2.01       65.61     65.52 o 
  -5  14   8     1769.69     2297.79    176.91 o 
  -4  14   8     2109.21     2271.20    113.39 o 
  -3  14   8     1326.17     1513.66     89.33 o 
  -2  14   8    20242.09    20274.32    382.92 o 
  -1  14   8      537.44      623.59     49.16 o 
   0  14   8    19593.48    19028.51    331.42 o 
   1  14   8      123.74      171.53     43.61 o 
   2  14   8      676.15      932.32     98.56 o 
   3  14   8     1732.00     2047.69    139.36 o 
   4  14   8        1.35       72.71     74.86 o 
   5  14   8     2513.80     3184.43    199.32 o 
   6  14   8     1436.46     1744.23    171.30 o 
  -9  15   8      694.23      761.79    128.90 o 
  -8  15   8     3383.34     3426.53    207.01 o 
  -7  15   8       40.18       85.16     74.04 o 
  -6  15   8     1186.72     1274.57    121.18 o 
  -5  15   8        2.33      -92.24     63.30 o 
  -4  15   8     1783.95     1689.50    121.51 o 
  -3  15   8     3182.52     3359.12    129.74 o 
  -2  15   8     2257.57     2539.83     97.89 o 
  -1  15   8     5250.37     5639.86    136.27 o 
   0  15   8     2589.08     2752.93     91.72 o 
   1  15   8     1033.73     1154.59     72.01 o 
   2  15   8     1124.23     1354.85     96.67 o 
   3  15   8     1320.85     1512.81    124.66 o 
   4  15   8       48.64      -32.09     68.50 o 
   5  15   8      903.90      938.39    127.34 o 
   6  15   8       18.13       25.78     96.58 o 
  -9  16   8      416.65      518.46    119.10 o 
  -8  16   8       42.30      -12.11     73.85 o 
  -7  16   8        3.09       67.22     77.31 o 
  -6  16   8      327.39      299.56     84.77 o 
  -5  16   8     1104.99     1137.48    211.19 o 
  -4  16   8     3356.37     3283.15    222.96 o 
  -3  16   8     7086.19     7470.43    186.91 o 
  -2  16   8     7006.98     7295.91    179.47 o 
  -1  16   8    42731.53    42762.15    679.57 o 
   0  16   8     6664.90     6440.35    150.50 o 
   1  16   8     2611.79     2568.85    104.06 o 
   2  16   8     1865.03     2127.73    115.78 o 
   3  16   8     7671.71     7860.37    342.98 o 
   4  16   8     6867.45     6424.89    260.88 o 
   5  16   8       63.43      -88.07     76.07 o 
   6  16   8     4247.92     4302.52    244.33 o 
  -9  17   8       34.17      103.29     99.29 o 
  -8  17   8        1.93      136.54     88.08 o 
  -7  17   8    10135.87     9591.11    341.72 o 
  -6  17   8      898.93      817.66    111.38 o 
  -5  17   8       41.22       29.36     78.37 o 
  -4  17   8       59.65      185.25     68.60 o 
  -3  17   8     6179.73     6563.15    223.67 o 
  -2  17   8     4064.32     3980.08    126.17 o 
  -1  17   8     6790.08     6864.47    160.68 o 
   0  17   8     5702.61     5540.54    151.90 o 
   1  17   8    13876.55    14438.52    371.13 o 
   2  17   8    16348.53    16050.16    444.00 o 
   3  17   8     8159.15     8394.53    467.71 o 
   4  17   8     4804.57     5295.03    295.07 o 
   5  17   8      406.98      443.18    107.04 o 
   6  17   8     2781.79     3495.88    381.00 o 
  -8  18   8     5429.75     6251.41    280.28 o 
  -7  18   8       80.87      238.74     86.86 o 
  -6  18   8     2892.54     3165.66    179.11 o 
  -5  18   8      795.44      718.84    164.86 o 
  -4  18   8    45025.64    45129.52   1048.78 o 
  -3  18   8      987.81     1249.27     79.49 o 
  -2  18   8     1889.30     2247.70     98.82 o 
  -1  18   8     3522.24     3472.86    117.14 o 
   0  18   8     6791.58     6688.35    173.75 o 
   1  18   8     3648.60     3774.97    170.24 o 
   2  18   8        5.48       -0.97     58.00 o 
   3  18   8      964.51     1006.12    112.57 o 
   4  18   8       41.18       89.13     76.67 o 
   5  18   8     6385.78     5546.80    429.00 o 
   6  18   8     1387.63     1216.60    208.41 o 
  -8  19   8      537.73      476.32    121.24 o 
  -7  19   8      928.91     1060.62    128.76 o 
  -6  19   8       26.35       84.15     76.32 o 
  -5  19   8      163.41       76.75     85.97 o 
  -4  19   8      463.46      550.96     89.95 o 
  -3  19   8     9343.74     9802.28    232.10 o 
  -2  19   8     9904.00    10006.38    231.09 o 
  -1  19   8    15669.82    15574.92    294.07 o 
   0  19   8    41702.79    40572.67    657.41 o 
   2  19   8     4129.06     4229.13    190.75 o 
   3  19   8      179.89      104.78    134.78 o 
   4  19   8     3569.40     3852.67    206.34 o 
   5  19   8    11786.12    12218.44    430.32 o 
   6  19   8      672.73      907.65    274.69 o 
  -8  20   8       20.42       67.13     90.07 o 
  -7  20   8      515.46      722.67    115.17 o 
  -6  20   8     1144.97     1251.49    177.48 o 
  -5  20   8     1323.67     1448.18    152.09 o 
  -4  20   8     1150.72     1398.48    121.55 o 
  -3  20   8    11528.34    11589.71    361.11 o 
  -2  20   8     6738.06     6689.01    198.49 o 
  -1  20   8      268.47      372.17     54.17 o 
   0  20   8       49.10       72.01     42.44 o 
   1  20   8     8078.42     7912.31    226.09 o 
   2  20   8       38.33       60.65     53.37 o 
   3  20   8      197.49      205.02     83.00 o 
   4  20   8      331.15      342.05     95.91 o 
   5  20   8      254.87      545.43    118.24 o 
  -8  21   8     2466.15     2721.49    200.46 o 
  -7  21   8       14.25      -45.02     76.65 o 
  -6  21   8        0.96      -26.10    107.27 o 
  -5  21   8     2375.76     2468.16    163.79 o 
  -4  21   8     4365.47     4739.45    271.40 o 
  -3  21   8     1397.87     1653.00    111.14 o 
  -2  21   8     4078.98     4157.25    138.48 o 
  -1  21   8    23838.07    24253.07    427.81 o 
   0  21   8     1026.75     1264.35     76.46 o 
   1  21   8     7380.34     7188.84    218.67 o 
   2  21   8     1135.55     1230.28     98.58 o 
   3  21   8       43.89       81.75     73.78 o 
   4  21   8     3246.78     3436.32    302.80 o 
   5  21   8     1116.65     1415.42    168.73 o 
  -8  22   8      230.32      362.44    112.73 o 
  -7  22   8     2330.79     2246.20    178.73 o 
  -6  22   8       40.01      -43.17     72.37 o 
  -5  22   8    10610.99    10884.81    363.33 o 
  -4  22   8     2741.09     2881.63    171.71 o 
  -3  22   8      162.02      124.99     58.34 o 
  -2  22   8     5148.17     5248.61    159.16 o 
  -1  22   8     5188.44     5614.79    153.32 o 
   0  22   8      206.49      238.40     55.35 o 
   1  22   8      791.91     1059.57    112.80 o 
   2  22   8    18728.11    17752.12    446.76 o 
   3  22   8     6795.33     6648.02    269.00 o 
   4  22   8      161.70      236.21     94.77 o 
   5  22   8      170.78       93.15    105.00 o 
  -8  23   8      788.11      847.17    137.54 o 
  -7  23   8     1460.31     1309.74    149.30 o 
  -6  23   8      340.62      414.73    103.02 o 
  -5  23   8       95.78      257.57     87.36 o 
  -4  23   8      921.85     1035.83    122.68 o 
  -3  23   8     2306.99     2477.60    135.98 o 
  -2  23   8     6511.37     6700.86    185.83 o 
  -1  23   8     4839.45     4865.16    143.88 o 
   0  23   8       70.78      122.68     51.43 o 
   1  23   8    14433.84    14734.01    368.76 o 
   2  23   8     3599.18     4190.53    173.80 o 
   3  23   8     6277.62     6270.45    264.94 o 
   4  23   8       86.17      199.98     96.30 o 
   5  23   8        2.41       90.96    100.36 o 
  -8  24   8     1058.58     1621.96    171.72 o 
  -7  24   8      119.08      144.36     94.05 o 
  -6  24   8     1630.49     1619.60    174.74 o 
  -5  24   8    26034.98    25403.82    683.17 o 
  -4  24   8    17372.48    17263.85    787.50 o 
  -3  24   8      526.61      582.08     84.71 o 
  -2  24   8     1186.40     1315.90    114.42 o 
  -1  24   8      823.59      619.15    109.52 o 
   0  24   8     6612.16     6612.46    190.99 o 
   1  24   8     3711.02     3685.96    158.82 o 
   2  24   8    15598.96    14971.69    386.14 o 
   3  24   8      858.09      902.73    138.67 o 
   4  24   8     4593.69     4419.50    235.33 o 
   5  24   8      562.12      499.15    123.52 o 
  -7  25   8        5.21       78.73     86.48 o 
  -6  25   8     6501.94     7052.64    296.18 o 
  -5  25   8     1222.10     1597.95    186.28 o 
  -4  25   8       49.37       60.87     72.39 o 
  -3  25   8     5180.08     5515.18    204.68 o 
  -2  25   8     4471.64     4354.44    222.40 o 
  -1  25   8      648.13      469.48    103.60 o 
   0  25   8     5235.12     4769.59    400.28 o 
   1  25   8     8112.50     8279.94    293.54 o 
   2  25   8      315.64      449.86     80.94 o 
   3  25   8     1032.73      980.80    129.37 o 
   4  25   8      871.37     1172.33    144.63 o 
   5  25   8      206.43      549.79    130.65 o 
  -7  26   8       29.97       23.79     91.46 o 
  -6  26   8     1715.34     1823.76    165.76 o 
  -5  26   8     1002.17     1086.36    136.11 o 
  -4  26   8     1420.67     1553.17    143.11 o 
  -3  26   8    23584.07    23563.46    547.63 o 
  -2  26   8      682.27      605.30     86.12 o 
  -1  26   8       29.33       69.89     41.37 o 
   0  26   8     1801.76     2128.30    146.29 o 
   1  26   8     7006.51     6765.44    230.58 o 
   2  26   8      745.61      838.07     99.24 o 
   3  26   8     1101.95     1098.04    137.08 o 
   4  26   8      494.77      479.74    117.71 o 
  -7  27   8     1626.43     1600.37    215.64 o 
  -6  27   8        3.73      103.01    112.14 o 
  -5  27   8     2572.63     2574.67    237.28 o 
  -4  27   8     1977.86     2035.67    161.50 o 
  -3  27   8    15880.70    16083.70    442.00 o 
  -2  27   8       77.91      102.21     65.24 o 
  -1  27   8     3570.38     3704.82    145.82 o 
   0  27   8     3113.25     2989.00    172.58 o 
   1  27   8    12036.58    11586.97    328.96 o 
   2  27   8      675.37      836.48    101.75 o 
   3  27   8       10.48      139.10    117.91 o 
   4  27   8     1388.88     1227.34    152.34 o 
  -7  28   8      315.18      338.91    116.00 o 
  -6  28   8        3.18      -22.05     83.02 o 
  -5  28   8     3007.19     3223.64    207.11 o 
  -4  28   8     1859.38     1765.56    154.08 o 
  -3  28   8     5676.19     5524.27    213.13 o 
  -2  28   8     7549.25     7088.81    241.29 o 
  -1  28   8      211.58      269.80     61.43 o 
   0  28   8     4825.32     4881.41    194.94 o 
   1  28   8        3.14      173.04     74.27 o 
   2  28   8    21337.75    20558.86    508.50 o 
   3  28   8     4780.35     4764.72    342.69 o 
   4  28   8     1679.64     1649.84    243.96 o 
  -7  29   8     2877.94     2418.64    203.40 o 
  -6  29   8      308.97      391.56    114.67 o 
  -5  29   8     2412.43     2632.50    193.86 o 
  -4  29   8      214.54      280.39     94.09 o 
  -3  29   8       59.48      119.83     69.51 o 
  -2  29   8      601.77      651.76    109.63 o 
  -1  29   8     8658.73     8245.54    321.19 o 
   0  29   8    31346.87    28939.88   1068.77 o 
   1  29   8      994.68      903.83    107.52 o 
   2  29   8      268.19      326.26     91.66 o 
   3  29   8     2433.64     2539.88    195.39 o 
   4  29   8     3242.84     3018.13    226.25 o 
  -6  30   8     2216.24     2108.62    191.32 o 
  -5  30   8    14335.83    14978.06    488.03 o 
  -4  30   8       92.52       74.85     81.25 o 
  -3  30   8     1118.69     1107.90    141.76 o 
  -2  30   8        7.67      108.85     73.30 o 
  -1  30   8     3837.70     3851.99    183.47 o 
   0  30   8      132.73      144.44     74.38 o 
   1  30   8     1058.63     1082.22    115.67 o 
   2  30   8     3216.17     3277.27    182.30 o 
   3  30   8      233.24      200.04    104.66 o 
   4  30   8     2364.25     2851.19    394.67 o 
  -6  31   8      140.75      153.19    103.25 o 
  -5  31   8       28.97       89.25     87.48 o 
  -4  31   8        2.92        9.93     79.99 o 
  -3  31   8      501.60      527.91     96.28 o 
  -2  31   8     2520.30     2499.61    153.31 o 
  -1  31   8     1724.17     1611.98    142.95 o 
   0  31   8      631.41      725.57     99.53 o 
   1  31   8     3507.56     3394.59    218.01 o 
   2  31   8     1778.51     2029.39    151.86 o 
   3  31   8     1173.49     1190.71    155.72 o 
  -6  32   8        1.80       74.58    144.87 o 
  -5  32   8      287.99      177.44    130.15 o 
  -4  32   8      985.50     1026.43    140.83 o 
  -3  32   8     5919.05     5975.51    236.76 o 
  -2  32   8       51.43       97.87     69.52 o 
  -1  32   8     2233.58     1855.01    166.39 o 
   0  32   8      112.72      138.39     90.94 o 
   1  32   8       23.44      -13.63     74.06 o 
   2  32   8      265.64      369.28     95.03 o 
   3  32   8        2.90       14.34     99.96 o 
  -5  33   8      661.55      790.61    175.15 o 
  -4  33   8      296.24      416.17    109.68 o 
  -3  33   8     8831.05     9168.51    511.97 o 
  -2  33   8    19719.16    18220.39    565.40 o 
  -1  33   8     2088.59     2139.77    178.65 o 
   0  33   8     8866.29     8526.80    439.89 o 
   1  33   8      560.43      675.23    109.96 o 
   2  33   8       29.36      131.49     86.52 o 
   3  33   8        2.46      -55.39    151.52 o 
  -5  34   8      455.85      422.94    156.86 o 
  -4  34   8      775.80      822.24    135.61 o 
  -3  34   8        1.24      144.13     81.44 o 
  -2  34   8       12.28       82.12     98.07 o 
  -1  34   8     1395.49     1429.50    157.94 o 
   0  34   8     2438.24     2229.18    225.94 o 
   1  34   8     1884.06     1720.21    146.37 o 
   2  34   8       96.36       88.20     90.49 o 
  -5  35   8       94.77       -4.49    125.75 o 
  -4  35   8      584.75      588.43    127.00 o 
  -3  35   8     2695.19     2530.01    167.71 o 
  -2  35   8        4.04      -22.13    105.26 o 
  -1  35   8     4293.28     3914.23    237.67 o 
   0  35   8    19358.49    16692.51    656.18 o 
   1  35   8      764.67      714.35    121.30 o 
   2  35   8      401.55      516.12    111.37 o 
  -4  36   8       88.28      197.90    106.71 o 
  -3  36   8     6307.75     6260.87    306.57 o 
  -2  36   8      428.49      281.74    111.52 o 
  -1  36   8      574.80      507.88    220.11 o 
   0  36   8      341.00      329.18    127.08 o 
   1  36   8       43.86       56.44     97.61 o 
  -4  37   8      274.17      211.10    123.77 o 
  -3  37   8     2417.75     2426.86    210.26 o 
  -2  37   8      130.76       49.49    101.19 o 
  -1  37   8        8.52      118.75    115.62 o 
   0  37   8       25.83       83.54     93.94 o 
   1  37   8      333.20      316.16    130.83 o 
  -3  38   8      156.59      151.12    116.44 o 
  -2  38   8      103.65      211.26    114.57 o 
  -1  38   8      103.17       20.44    107.81 o 
   0  38   8     1914.06     1619.30    172.38 o 
  -2  39   8     9063.16     8676.44    452.83 o 
  -1  39   8      445.80      242.74    131.63 o 
  -9   1   9      138.47      140.87    101.29 o 
  -8   1   9      917.07      960.28    111.87 o 
  -7   1   9       76.33      189.20     62.48 o 
  -6   1   9     5217.18     5039.16    220.50 o 
  -5   1   9     1039.95     1265.76     89.52 o 
  -4   1   9      256.23      220.87     55.98 o 
  -3   1   9     9266.95     8602.61    222.76 o 
  -2   1   9     4267.84     4646.47    146.15 o 
  -1   1   9    45230.29    43757.89    831.16 o 
   0   1   9    11602.50    11676.02    214.89 o 
   1   1   9      211.31      196.88     48.74 o 
   2   1   9    12119.76    11541.62    285.50 o 
   3   1   9      491.62      566.36    119.96 o 
   4   1   9     6853.98     7307.22    234.21 o 
   5   1   9     6882.84     6865.30    242.76 o 
   6   1   9      320.76      339.29    138.45 o 
  -9   2   9      402.98      305.27    114.35 o 
  -8   2   9       23.17       84.30     75.32 o 
  -7   2   9     7600.20     7262.38    219.91 o 
  -6   2   9     5685.45     5771.08    187.82 o 
  -5   2   9     4740.51     4747.50    163.73 o 
  -4   2   9     5313.20     4769.71    156.91 o 
  -3   2   9    21998.66    21988.39    457.96 o 
  -2   2   9     9074.79     9337.03    234.49 o 
  -1   2   9      760.51      800.20     66.12 o 
   0   2   9      583.05      640.81     60.68 o 
   1   2   9     5114.44     4965.67    153.80 o 
   2   2   9    27069.02    25742.37    537.27 o 
   3   2   9     2661.81     2519.11    124.57 o 
   4   2   9     2509.12     2932.53    147.23 o 
   5   2   9     9838.14     9428.98    293.96 o 
   6   2   9     4026.65     4591.35    464.88 o 
  -9   3   9        2.28      -17.97     91.92 o 
  -8   3   9      432.28      682.69    174.27 o 
  -7   3   9     3444.88     3589.69    149.62 o 
  -6   3   9       82.61       65.19     52.62 o 
  -5   3   9    25233.84    24590.79    518.25 o 
  -4   3   9     2314.53     2544.68    113.65 o 
  -3   3   9    52260.29    51613.53    975.94 o 
  -2   3   9    26231.04    25558.13    516.67 o 
  -1   3   9    58020.61    56033.75   1045.14 o 
   0   3   9     2217.36     2107.91     71.70 o 
   1   3   9     5334.21     4778.09    225.41 o 
   2   3   9    12548.63    11714.86    287.92 o 
   3   3   9    29101.19    28692.47    603.10 o 
   4   3   9     3516.23     3455.18    153.69 o 
   5   3   9     2645.45     2920.22    161.52 o 
   6   3   9        0.38       82.74     87.20 o 
  -9   4   9      836.30      508.93    128.85 o 
  -8   4   9      637.18      578.21     97.59 o 
  -7   4   9      265.26      180.98     64.73 o 
  -6   4   9    20145.81    20043.72    445.86 o 
  -5   4   9     8253.33     8116.40    225.85 o 
  -4   4   9        0.22       15.88     45.87 o 
  -3   4   9        3.41      122.23     49.98 o 
  -2   4   9     1552.86     1737.21     89.60 o 
  -1   4   9    17123.34    16511.98    355.35 o 
   0   4   9     5166.69     5006.94    117.52 o 
   1   4   9      729.91      798.92     76.37 o 
   2   4   9     2713.99     3126.08    226.36 o 
   3   4   9      230.86      322.92     65.79 o 
   4   4   9     1560.97     1822.65    120.92 o 
   5   4   9      142.01      -69.58     74.05 o 
   6   4   9      467.55      638.79    121.39 o 
  -9   5   9      653.61      596.88    104.75 o 
  -8   5   9       73.06      241.08     83.55 o 
  -7   5   9     2075.98     2303.17    151.33 o 
  -6   5   9      346.57      358.19     67.77 o 
  -5   5   9      188.23      173.91     59.50 o 
  -4   5   9       92.31       70.65     48.51 o 
  -3   5   9     4244.77     3726.61    154.18 o 
  -2   5   9      981.76     1142.35    120.38 o 
  -1   5   9    12825.22    12348.79    248.96 o 
   0   5   9    10666.95    10619.18    201.86 o 
   1   5   9       27.30       54.17     44.24 o 
   2   5   9      930.29      852.21     77.11 o 
   3   5   9      323.44      404.08     70.17 o 
   4   5   9    15786.99    15367.12    383.65 o 
   5   5   9      543.61      221.04    161.11 o 
   6   5   9      440.96      562.08    118.36 o 
  -9   6   9      299.13      357.08     90.03 o 
  -8   6   9     3460.48     3639.86    189.71 o 
  -7   6   9     1854.34     1818.76    138.51 o 
  -6   6   9       37.75       27.79     53.02 o 
  -5   6   9     1636.13     1539.13     99.12 o 
  -4   6   9    11999.54    12443.27    297.76 o 
  -3   6   9     5716.46     5260.60    197.59 o 
  -2   6   9    10839.22    10755.46    258.65 o 
  -1   6   9     1025.39     1126.72     63.54 o 
   0   6   9    76387.30    73298.22   1213.05 o 
   1   6   9    14870.70    14885.37    335.96 o 
   2   6   9     3064.42     2601.76    131.55 o 
   3   6   9       10.57      146.24     57.82 o 
   4   6   9     1865.91     2120.20    147.40 o 
   5   6   9       58.43      -95.66     75.63 o 
   6   6   9      162.38      142.57     94.22 o 
  -9   7   9      108.37      143.01     84.02 o 
  -8   7   9      412.81      854.09    112.05 o 
  -7   7   9     3797.51     3921.81    269.70 o 
  -6   7   9     6344.20     5766.26    188.62 o 
  -5   7   9      102.78       -4.42     50.19 o 
  -4   7   9     1122.09     1122.26     90.08 o 
  -3   7   9      860.85      871.90     73.66 o 
  -2   7   9        7.83       95.46     65.98 o 
  -1   7   9     7598.28     7526.96    236.40 o 
   0   7   9        2.62       -8.17     33.79 o 
   1   7   9     5047.75     5096.17    159.88 o 
   2   7   9      344.94      299.74     61.65 o 
   3   7   9    13276.99    12972.77    325.61 o 
   4   7   9     1626.15     1706.55    117.42 o 
   5   7   9     2731.09     2981.90    310.76 o 
   6   7   9      507.95      350.27    106.00 o 
  -9   8   9       14.75       79.48     79.97 o 
  -8   8   9     4436.87     3959.11    284.52 o 
  -7   8   9    12702.86    13266.68    422.24 o 
  -6   8   9       34.32       91.33     67.89 o 
  -5   8   9       30.17       -5.28     49.88 o 
  -4   8   9     4251.66     4392.79    151.89 o 
  -3   8   9    11497.01    12019.40    286.95 o 
  -2   8   9     1778.17     1876.77     96.59 o 
  -1   8   9     7181.92     6965.83    164.95 o 
   0   8   9     2344.60     2226.57     85.71 o 
   1   8   9      138.22      283.74     55.14 o 
   2   8   9    16640.99    16944.69    385.65 o 
   3   8   9    11466.71    10795.79    588.69 o 
   4   8   9        5.74       -3.26     57.30 o 
   5   8   9     2438.37     2615.55    179.30 o 
   6   8   9     2020.07     2196.37    181.73 o 
  -9   9   9        6.80       91.50     84.74 o 
  -8   9   9        0.66      171.04     81.06 o 
  -7   9   9     1925.44     1809.60    142.53 o 
  -6   9   9     6041.66     6418.80    244.11 o 
  -5   9   9      156.38      355.99     65.56 o 
  -4   9   9      272.15      406.72     67.49 o 
  -3   9   9    11205.56    10896.29    320.70 o 
  -2   9   9    60298.34    60751.61   1135.20 o 
  -1   9   9    26038.45    25307.24    458.28 o 
   0   9   9     4577.51     5038.46    181.28 o 
   1   9   9     4245.22     3922.04    140.17 o 
   2   9   9    14860.80    15170.03    355.52 o 
   3   9   9     3322.78     3097.43    140.32 o 
   4   9   9     2844.08     3081.81    175.11 o 
   5   9   9       35.95       45.22     79.13 o 
   6   9   9      764.12      894.96    133.72 o 
  -9  10   9     3364.75     3268.23    241.60 o 
  -8  10   9        2.36       88.75    103.70 o 
  -7  10   9       22.20      -16.00     71.91 o 
  -6  10   9     6095.12     5680.81    239.20 o 
  -5  10   9    36333.81    35680.26    717.36 o 
  -4  10   9      218.93      292.62     60.39 o 
  -3  10   9      897.49     1090.82     81.64 o 
  -2  10   9     3916.23     4038.52    139.14 o 
  -1  10   9    15998.68    16043.08    349.96 o 
   0  10   9     7425.14     7303.60    173.91 o 
   1  10   9     2306.70     2245.13    135.61 o 
   2  10   9    15566.65    14572.82    486.47 o 
   3  10   9     7992.50     7996.14    237.99 o 
   4  10   9     8478.00     7606.69    284.05 o 
   5  10   9     1118.82     1300.61    140.40 o 
   6  10   9     1755.86     1702.50    170.50 o 
  -9  11   9       32.99      105.13    104.46 o 
  -8  11   9      458.61      729.27    109.63 o 
  -7  11   9     3323.03     3274.67    179.16 o 
  -6  11   9     1710.08     1745.76    151.05 o 
  -5  11   9      524.22      626.84     76.11 o 
  -4  11   9     9005.72     8718.23    235.72 o 
  -3  11   9     1948.30     2042.69    160.86 o 
  -2  11   9    33850.03    32962.57    653.15 o 
  -1  11   9     2056.33     1955.44     82.79 o 
   0  11   9    23785.64    24036.85    443.51 o 
   1  11   9     7869.18     7997.11    217.29 o 
   3  11   9     3993.42     3687.25    156.28 o 
   4  11   9     2017.44     1980.80    149.50 o 
   5  11   9      828.27      780.79    119.84 o 
   6  11   9      342.68      409.29    115.56 o 
  -9  12   9      242.58      323.70     96.94 o 
  -8  12   9     3361.91     3782.42    348.75 o 
  -7  12   9       20.52       19.00     72.51 o 
  -6  12   9     1100.97      981.15    109.85 o 
  -5  12   9      783.34      997.66     87.14 o 
  -4  12   9     8508.80     8535.53    234.55 o 
  -3  12   9      588.26      635.94     69.15 o 
  -2  12   9      259.81      447.12    120.70 o 
  -1  12   9     9549.38     9359.27    208.57 o 
   0  12   9    18399.42    18776.46    468.89 o 
   1  12   9        1.11      -31.81     48.76 o 
   2  12   9      200.63      276.51     63.29 o 
   3  12   9     5174.94     5300.30    306.62 o 
   4  12   9     2932.00     2715.64    250.44 o 
   5  12   9      227.88      134.49     91.02 o 
   6  12   9      369.65      182.43    106.46 o 
  -9  13   9      479.21      421.86    108.59 o 
  -8  13   9     1468.35     1510.25    141.82 o 
  -7  13   9      297.24      312.30    140.66 o 
  -6  13   9      124.96       76.77     69.61 o 
  -5  13   9      939.64     1034.95    106.48 o 
  -4  13   9      780.06      806.52     80.31 o 
  -3  13   9    16311.56    16070.17    416.72 o 
  -2  13   9     5969.49     5886.35    252.91 o 
  -1  13   9     1050.98     1111.64     67.98 o 
   0  13   9     1829.61     1836.14    114.15 o 
   1  13   9     1160.63     1232.11     75.55 o 
   2  13   9     4160.45     4281.55    158.96 o 
   3  13   9     3952.74     4438.65    198.54 o 
   4  13   9      757.80      903.46    118.38 o 
   5  13   9      526.07      563.08    115.83 o 
   6  13   9     1011.79      837.77    144.39 o 
  -9  14   9      143.45       71.21    113.31 o 
  -8  14   9     3000.80     2463.94    240.27 o 
  -7  14   9      344.77      475.05     99.01 o 
  -6  14   9      475.35      449.53    110.31 o 
  -5  14   9      869.32      992.45    129.76 o 
  -4  14   9    11608.73    12101.08    343.06 o 
  -3  14   9      109.53      144.22     52.13 o 
  -2  14   9      394.08      369.10     58.94 o 
  -1  14   9      454.87      503.68     54.41 o 
   0  14   9     2809.50     2901.87    106.05 o 
   1  14   9     7009.28     6791.60    195.34 o 
   2  14   9     2605.64     2762.76    156.78 o 
   3  14   9    18686.75    17858.67    493.88 o 
   4  14   9     5440.10     5720.17    245.52 o 
   5  14   9     1244.65     1302.99    143.39 o 
   6  14   9      261.43      335.09    227.12 o 
  -9  15   9      132.99      185.96    109.93 o 
  -8  15   9       80.80      141.77    104.70 o 
  -7  15   9      796.49      665.58    109.40 o 
  -6  15   9     5465.57     5441.42    232.37 o 
  -5  15   9     8161.60     8375.05    288.75 o 
  -4  15   9      244.54      311.23     63.83 o 
  -3  15   9     3690.78     3602.06    138.31 o 
  -2  15   9    32363.08    32330.39    886.96 o 
  -1  15   9    11651.82    11726.04    252.35 o 
   0  15   9    13767.94    13685.63    285.62 o 
   1  15   9     1434.25     1306.69     87.62 o 
   2  15   9     6859.67     7032.29    291.10 o 
   3  15   9      372.58      502.62     90.91 o 
   4  15   9    18984.66    19333.21    546.20 o 
   5  15   9      407.01      216.41     97.70 o 
  -8  16   9      257.36       90.61    105.19 o 
  -7  16   9      170.77      311.44     88.99 o 
  -6  16   9     3327.24     2923.30    184.65 o 
  -5  16   9    15409.30    15420.29    443.37 o 
  -4  16   9     4837.77     4690.69    166.90 o 
  -3  16   9     1115.44     1131.21     88.71 o 
  -2  16   9    22196.81    21810.97    465.77 o 
  -1  16   9    11545.79    11523.68    251.44 o 
   0  16   9      299.14      310.87     50.01 o 
   1  16   9     2353.51     2376.14    102.85 o 
   2  16   9     1183.91     1431.32    104.84 o 
   3  16   9        1.80       80.77     87.58 o 
   4  16   9      423.57      479.43     99.20 o 
   5  16   9      703.30      747.12    124.08 o 
  -8  17   9        6.49      -34.32     93.45 o 
  -7  17   9      452.58      361.44    178.92 o 
  -6  17   9     3656.88     3581.24    192.76 o 
  -5  17   9     2483.41     2585.21    216.76 o 
  -4  17   9      404.17      498.86     87.31 o 
  -3  17   9    22739.82    22773.43    490.17 o 
  -2  17   9    31445.01    31410.14    637.52 o 
  -1  17   9     1784.36     1809.21     90.71 o 
   0  17   9      178.59      320.79     53.30 o 
   1  17   9     1086.10      983.84     75.15 o 
   2  17   9    21479.93    21254.09    559.55 o 
   3  17   9     5357.41     5604.80    271.48 o 
   4  17   9     1000.14      918.00    155.01 o 
   5  17   9     1257.19     1411.44    226.69 o 
  -8  18   9      627.37      271.59    121.10 o 
  -7  18   9     1045.30     1217.62    284.83 o 
  -6  18   9      627.65      709.38    107.53 o 
  -5  18   9        0.85      -64.47     58.65 o 
  -4  18   9     1619.78     1853.16    136.09 o 
  -3  18   9    13027.52    13436.11    388.90 o 
  -2  18   9     7490.89     7724.25    221.40 o 
  -1  18   9    11902.52    11680.49    258.36 o 
   0  18   9     1831.05     1826.87     92.50 o 
   1  18   9    13074.77    13166.72    289.98 o 
   2  18   9       26.12      165.51     86.58 o 
   3  18   9    12208.98    12230.95    388.97 o 
   4  18   9     3338.03     3208.35    197.19 o 
   5  18   9       68.38       96.57    115.67 o 
  -8  19   9     1049.22      969.95    197.75 o 
  -7  19   9      962.71      876.40    146.74 o 
  -6  19   9     5673.43     5541.95    246.49 o 
  -5  19   9       19.47      -52.75     62.00 o 
  -4  19   9     7684.77     7621.36    276.57 o 
  -3  19   9     7733.91     8679.89    241.48 o 
  -2  19   9    13398.74    13321.55    322.29 o 
  -1  19   9      443.30      491.55     59.75 o 
   0  19   9       66.18       91.67     39.86 o 
   1  19   9     8331.33     8158.46    210.01 o 
   2  19   9     4763.40     4751.46    339.47 o 
   3  19   9      796.79      922.11    149.29 o 
   4  19   9      535.41      670.98    118.67 o 
   5  19   9     3287.59     3522.95    384.50 o 
  -8  20   9     1182.20     1244.16    172.71 o 
  -7  20   9       84.57       72.35     96.27 o 
  -6  20   9     7456.91     7121.18    286.32 o 
  -5  20   9     1938.32     2025.39    152.05 o 
  -4  20   9    12889.46    13386.52    483.00 o 
  -3  20   9     2800.86     3086.56    135.55 o 
  -2  20   9      127.74      208.51     64.91 o 
  -1  20   9     1488.31     1519.62    122.98 o 
   0  20   9       90.58      145.13     48.13 o 
   1  20   9     6776.39     7107.31    194.50 o 
   2  20   9       77.02      245.36     83.04 o 
   3  20   9     7522.62     8055.89    301.86 o 
   4  20   9     6589.37     6756.21    369.99 o 
   5  20   9     2617.56     3031.96    212.30 o 
  -8  21   9      499.20      886.06    221.95 o 
  -7  21   9     1706.55     1817.24    194.73 o 
  -6  21   9      577.98      871.02    120.39 o 
  -5  21   9      444.16      338.91    159.55 o 
  -4  21   9       57.94      125.70     74.48 o 
  -3  21   9      401.40      371.14     81.83 o 
  -2  21   9     1344.18     1573.68    108.08 o 
  -1  21   9     7206.72     7637.97    199.29 o 
   0  21   9    12306.56    12845.16    288.39 o 
   1  21   9      638.99      704.41     80.88 o 
   2  21   9     1516.34     1532.31    133.36 o 
   3  21   9     2216.96     2810.00    179.52 o 
   4  21   9     7695.20     7663.39    309.52 o 
   5  21   9      688.11      788.44    136.88 o 
  -8  22   9      116.35      138.13    100.86 o 
  -7  22   9     2484.22     2238.32    558.49 o 
  -6  22   9     4641.68     4789.58    232.79 o 
  -5  22   9       37.46       16.95     70.59 o 
  -4  22   9     3176.31     3174.24    281.89 o 
  -3  22   9       18.59       13.07     69.48 o 
  -2  22   9    10074.08    10170.13    245.16 o 
  -1  22   9       54.68      170.15     53.69 o 
   0  22   9     5621.37     5827.35    175.51 o 
   1  22   9      174.85      175.76     62.24 o 
   2  22   9    12056.86    11384.66    369.14 o 
   3  22   9       27.25      212.19     88.26 o 
   4  22   9      134.40      241.08    120.64 o 
   5  22   9     4564.28     4291.26    475.34 o 
  -7  23   9     2482.62     2535.13    283.79 o 
  -6  23   9     3819.92     3950.95    262.92 o 
  -5  23   9     4760.76     4827.37    243.08 o 
  -4  23   9     1146.07     1410.64    133.66 o 
  -3  23   9     2142.41     2591.28    162.46 o 
  -2  23   9     2212.39     2327.14    111.72 o 
  -1  23   9    45012.75    44735.81    798.26 o 
   0  23   9      825.00      835.38     78.50 o 
   2  23   9      720.15      737.54    106.89 o 
   3  23   9     2848.40     3369.61    201.14 o 
   4  23   9        2.28       81.22     89.28 o 
  -7  24   9       94.74      104.19    114.77 o 
  -6  24   9     3119.82     3412.37    258.41 o 
  -5  24   9      280.32      254.49     90.38 o 
  -4  24   9       70.11      -34.77     78.30 o 
  -3  24   9     1150.53     1310.12    127.54 o 
  -2  24   9      207.15      215.13     59.68 o 
  -1  24   9       97.45      140.84     57.62 o 
   0  24   9        2.08       -7.96     49.67 o 
   1  24   9    11812.32    11568.03    365.50 o 
   2  24   9        8.44      -19.80     76.39 o 
   3  24   9       27.72      115.06     87.88 o 
   4  24   9      830.44      971.75    202.33 o 
  -7  25   9     1971.68     1927.35    216.27 o 
  -6  25   9     4245.29     4633.36    292.35 o 
  -5  25   9     4097.42     4282.95    414.42 o 
  -4  25   9     3162.42     3526.47    198.83 o 
  -3  25   9     1330.27     1206.67    135.52 o 
  -2  25   9     8250.65     8219.15    255.68 o 
  -1  25   9      944.88      811.98     79.10 o 
   0  25   9     1612.17     1569.13    116.26 o 
   1  25   9     8150.55     7661.64    361.26 o 
   2  25   9      838.47     1036.89    125.58 o 
   3  25   9     2775.35     3211.87    203.66 o 
   4  25   9     1050.31     1286.58    154.88 o 
  -7  26   9        0.45      -67.97    186.37 o 
  -6  26   9      956.09     1001.95    278.62 o 
  -5  26   9      717.26      827.62    119.64 o 
  -4  26   9     1964.72     2109.30    164.06 o 
  -3  26   9       10.56       -2.16     62.74 o 
  -2  26   9      475.77      332.61     81.08 o 
  -1  26   9     1635.82     1640.02    115.30 o 
   0  26   9     4669.42     4369.21    206.25 o 
   1  26   9      218.63      288.76     78.16 o 
   2  26   9      122.71       57.79     77.78 o 
   3  26   9      254.77      433.99    106.86 o 
   4  26   9       34.76       35.51    102.07 o 
  -7  27   9       69.14       99.46    120.79 o 
  -6  27   9     5108.97     5181.37    321.03 o 
  -5  27   9     1095.53     1341.52    146.54 o 
  -4  27   9      987.32     1099.43    128.80 o 
  -3  27   9     3293.66     3646.03    199.98 o 
  -2  27   9       86.29      119.88     72.50 o 
  -1  27   9     1405.41     1376.74    131.10 o 
   0  27   9     3543.77     3809.92    196.02 o 
   1  27   9     7490.12     7660.92    255.10 o 
   2  27   9      303.89      258.30    100.00 o 
   3  27   9     8664.08     8906.20    428.04 o 
   4  27   9        0.40      -54.80     94.30 o 
  -6  28   9     1681.39     2136.31    227.86 o 
  -5  28   9       54.62      214.67     96.81 o 
  -4  28   9       29.04      -22.55     71.04 o 
  -3  28   9     7612.75     7412.51    295.30 o 
  -2  28   9      799.80      760.12    110.71 o 
  -1  28   9     1978.38     2145.67    122.31 o 
   0  28   9        0.66      -78.30     62.33 o 
   1  28   9     2798.80     2885.53    185.36 o 
   2  28   9     2414.10     2180.04    176.57 o 
   3  28   9     5361.46     5697.90    430.42 o 
  -6  29   9      993.78     1098.08    209.12 o 
  -5  29   9     3031.46     2996.04    261.31 o 
  -4  29   9      583.80      663.00    118.74 o 
  -3  29   9      959.26     1029.59    127.21 o 
  -2  29   9     3751.52     3735.21    177.22 o 
  -1  29   9    25088.57    24490.53    825.66 o 
   0  29   9       98.38      174.35     86.46 o 
   1  29   9     7796.17     7938.40    269.01 o 
   2  29   9      172.53      229.04    100.98 o 
   3  29   9      937.91     1333.31    181.28 o 
  -6  30   9      301.30      399.49    144.94 o 
  -5  30   9      311.44      527.05    117.64 o 
  -4  30   9     1780.06     1503.92    153.89 o 
  -3  30   9      165.04       19.19     78.30 o 
  -2  30   9     2189.90     2312.02    149.01 o 
  -1  30   9     1136.98     1235.20    168.32 o 
   0  30   9     3382.88     3437.33    397.17 o 
   1  30   9       40.79       27.59     98.41 o 
   2  30   9        9.86       98.77     91.71 o 
   3  30   9     2140.25     2200.34    220.64 o 
  -6  31   9      127.26       75.71    124.62 o 
  -5  31   9     2647.90     2451.41    389.51 o 
  -4  31   9      812.82     1261.90    229.47 o 
  -3  31   9     2165.08     2027.65    173.18 o 
  -2  31   9      523.42      739.57    104.43 o 
  -1  31   9      381.76      474.31    133.54 o 
   0  31   9     2342.71     2224.34    217.32 o 
   1  31   9     1971.89     2173.56    152.32 o 
   2  31   9      127.71      104.33    101.06 o 
   3  31   9        0.88     -202.30    159.69 o 
  -5  32   9      224.15      227.05    124.99 o 
  -4  32   9    15422.79    16200.26    663.83 o 
  -3  32   9      213.77      313.01    108.54 o 
  -2  32   9     3434.37     3364.10    218.16 o 
  -1  32   9     1718.32     1404.93    185.72 o 
   0  32   9     4766.15     4250.56    284.99 o 
   1  32   9      627.98      732.92    158.13 o 
   2  32   9     1543.13     1448.32    169.70 o 
  -5  33   9      105.89      117.96    105.71 o 
  -4  33   9       76.84       33.31    129.64 o 
  -3  33   9     2681.82     2581.37    305.71 o 
  -2  33   9     1918.77     2119.82    227.77 o 
  -1  33   9     2326.84     2160.24    299.52 o 
   0  33   9      457.80      406.34    136.97 o 
   1  33   9      540.38      654.41    110.83 o 
   2  33   9        4.21       72.35    136.40 o 
  -5  34   9      405.57      423.18    140.81 o 
  -4  34   9     1905.64     2228.63    192.88 o 
  -3  34   9     4590.32     4595.41    247.33 o 
  -2  34   9     6407.54     6789.35    724.79 o 
  -1  34   9     2129.46     1689.22    205.35 o 
   0  34   9      544.35      703.97    168.37 o 
   1  34   9     1020.17      965.05    171.01 o 
  -4  35   9     1832.42     1560.25    175.42 o 
  -3  35   9      415.33      356.87    178.28 o 
  -2  35   9     6754.79     6940.18    397.39 o 
  -1  35   9        2.62       95.66    169.62 o 
   0  35   9     1454.65     1324.33    193.89 o 
   1  35   9     1503.99     1383.90    161.37 o 
  -3  36   9      112.59       63.48    134.21 o 
  -2  36   9     3801.32     3809.23    374.39 o 
  -1  36   9      717.07      496.77    155.72 o 
   0  36   9      665.96      612.39    159.63 o 
  -3  37   9     2058.93     1770.07    237.89 o 
  -2  37   9     1286.42     1182.00    201.93 o 
  -1  37   9      268.59      235.99    135.89 o 
  -9   0  10       51.11      -23.17    142.72 o 
  -8   0  10    10527.56    10502.69    415.25 o 
  -7   0  10      871.96     1172.31    141.95 o 
  -6   0  10      436.99      202.72    165.27 o 
  -5   0  10      727.05      909.63    116.68 o 
  -4   0  10    57358.30    56125.18   1512.92 o 
  -3   0  10     2286.19     2039.90    147.26 o 
  -2   0  10    17385.67    16827.26    523.98 o 
  -1   0  10     4615.65     4790.31    219.88 o 
   0   0  10     1846.30     2020.07    219.26 o 
   1   0  10     1673.45     1545.17    133.80 o 
   2   0  10     2051.31     2356.83    224.43 o 
   3   0  10    21331.13    20134.65    648.11 o 
   4   0  10     1286.79     1429.84    162.62 o 
   5   0  10    16063.94    16373.29    611.82 o 
  -9   1  10       83.80      -29.50     97.74 o 
  -8   1  10      598.74      656.11    101.11 o 
  -7   1  10       61.57       61.29     64.85 o 
  -6   1  10       99.02       97.83     61.24 o 
  -5   1  10     9176.25     9387.45    253.95 o 
  -4   1  10    11677.02    11540.61    286.94 o 
  -3   1  10    21829.09    21240.59    452.92 o 
  -2   1  10    15003.77    15157.87    340.68 o 
  -1   1  10    20978.04    20017.73    424.07 o 
   0   1  10      188.71      250.27     90.75 o 
   1   1  10     3359.17     3667.82    137.46 o 
   2   1  10     8804.54     8498.19    235.15 o 
   3   1  10     8243.04     8592.04    249.52 o 
   4   1  10       19.45      166.89     69.27 o 
   5   1  10       83.12      208.16     81.94 o 
  -9   2  10       43.70       39.46    161.34 o 
  -8   2  10      449.54      633.84    102.76 o 
  -7   2  10     3022.41     2716.49    139.01 o 
  -6   2  10     2383.61     2728.48    133.07 o 
  -5   2  10     3854.33     4087.42    196.33 o 
  -4   2  10     4850.96     4572.32    159.27 o 
  -3   2  10      910.07      968.57     79.20 o 
  -2   2  10      390.02      354.09     59.36 o 
  -1   2  10     1698.75     1777.06    140.56 o 
   0   2  10     9259.77     8400.21    322.95 o 
   1   2  10    27387.75    26568.94    549.39 o 
   2   2  10      444.15      645.74     74.10 o 
   3   2  10     5475.85     5657.49    192.42 o 
   4   2  10     3126.03     3105.36    154.09 o 
   5   2  10      448.62      365.29     99.12 o 
   6   2  10      694.15      684.25    269.32 o 
  -9   3  10     1114.19     1148.26    396.53 o 
  -8   3  10      313.73      464.84     97.98 o 
  -7   3  10     4858.19     4820.69    178.68 o 
  -6   3  10      508.79      596.21     79.11 o 
  -5   3  10     2082.75     2016.94    143.01 o 
  -4   3  10     2668.60     2834.03    126.67 o 
  -3   3  10     1712.19     1833.16    102.56 o 
  -2   3  10     4022.74     4078.05    142.03 o 
  -1   3  10     6639.44     6788.39    186.61 o 
   0   3  10    11197.08    10632.86    380.68 o 
   1   3  10     1315.33     1723.14     99.30 o 
   2   3  10      249.02      141.22     54.44 o 
   3   3  10     4161.38     3910.40    157.30 o 
   4   3  10      140.95      138.04     69.68 o 
   5   3  10       18.64       73.90     75.24 o 
   6   3  10      641.20      663.57    262.28 o 
  -9   4  10      537.61      229.25    117.15 o 
  -8   4  10      484.10      595.94    102.19 o 
  -7   4  10     1130.83     1239.25    115.47 o 
  -6   4  10      725.76      740.80     83.05 o 
  -5   4  10     2516.85     2745.10    126.69 o 
  -4   4  10      822.16      876.42     84.61 o 
  -3   4  10    10500.27    10409.55    262.46 o 
  -2   4  10     3572.71     3591.83    135.54 o 
  -1   4  10      475.95      610.49     61.15 o 
   0   4  10        7.06       25.81     77.74 o 
   1   4  10    47297.57    46539.49    901.66 o 
   2   4  10     4564.40     4358.61    157.93 o 
   3   4  10     4333.90     4077.66    160.59 o 
   4   4  10      986.04     1258.02    113.27 o 
   5   4  10     4762.86     4915.18    238.43 o 
  -9   5  10      110.43      254.58     93.18 o 
  -8   5  10       13.93       35.50     69.51 o 
  -7   5  10      244.26      164.50    151.27 o 
  -6   5  10     4400.13     4283.39    163.61 o 
  -5   5  10    10445.50    10041.41    266.60 o 
  -4   5  10    10463.18    10171.71    263.22 o 
  -3   5  10     5556.01     5358.09    171.00 o 
  -2   5  10    60002.59    58115.93   1094.31 o 
  -1   5  10      335.68      353.04     53.98 o 
   0   5  10    19847.46    19771.21    602.73 o 
   1   5  10    14017.55    13895.73    326.49 o 
   2   5  10     1581.85     1748.50    105.27 o 
   3   5  10       33.83       14.36     55.93 o 
   4   5  10     3264.98     3171.94    157.02 o 
   5   5  10     5663.42     5976.03    265.07 o 
  -9   6  10      465.95      564.57    110.33 o 
  -8   6  10     5081.24     4843.02    225.72 o 
  -7   6  10     2736.90     3029.96    178.14 o 
  -6   6  10      420.61      508.58     75.54 o 
  -5   6  10     3034.04     3052.21    134.52 o 
  -4   6  10    16449.90    16297.94    374.15 o 
  -3   6  10      731.78      866.99     77.40 o 
  -2   6  10     2064.47     2190.67    105.90 o 
  -1   6  10      297.14      309.83     53.02 o 
   0   6  10        8.09       25.61     51.77 o 
   1   6  10    12181.23    12191.88    296.99 o 
   2   6  10     3561.86     3533.78    142.01 o 
   3   6  10     4945.12     5126.77    204.21 o 
   4   6  10      328.41      415.78     80.89 o 
   5   6  10     3543.32     4089.29    220.60 o 
  -9   7  10     1629.86     1641.66    152.14 o 
  -8   7  10      226.14       86.45     80.73 o 
  -7   7  10       47.35       11.81     68.71 o 
  -6   7  10     6452.19     6363.75    203.96 o 
  -5   7  10     4027.81     4163.68    156.70 o 
  -4   7  10    25442.68    25624.20    538.91 o 
  -3   7  10    22660.64    21451.49    459.72 o 
  -2   7  10     6932.26     7061.27    199.84 o 
  -1   7  10     8431.62     8139.79    214.10 o 
   0   7  10     2086.56     1927.89     96.96 o 
   1   7  10     3653.16     3413.78    135.55 o 
   2   7  10     4769.22     4856.68    169.58 o 
   3   7  10      562.78      585.75     80.39 o 
   4   7  10     2591.60     2508.85    161.46 o 
   5   7  10     4492.31     4486.44    393.53 o 
  -9   8  10     1810.55     1834.14    158.12 o 
  -8   8  10      222.52      157.85     87.92 o 
  -7   8  10      268.95      502.30     93.30 o 
  -6   8  10      129.93      340.01     66.74 o 
  -5   8  10     3281.51     3163.17    138.56 o 
  -4   8  10     2283.53     2509.12    121.82 o 
  -3   8  10     1693.88     1899.43    105.48 o 
  -2   8  10     6807.50     6771.88    250.55 o 
  -1   8  10     1163.82     1291.23     81.28 o 
   0   8  10    23084.12    21251.87    449.72 o 
   1   8  10      130.90      113.08     53.45 o 
   2   8  10    14714.69    15008.14    357.98 o 
   3   8  10       94.25      165.39     64.80 o 
   4   8  10     4354.41     4390.62    208.84 o 
   5   8  10      529.92      778.41    120.37 o 
  -9   9  10     2803.86     2874.73    197.95 o 
  -8   9  10       22.53       78.45     78.27 o 
  -7   9  10     7368.78     7336.91    294.97 o 
  -6   9  10        8.60      -24.38     55.58 o 
  -5   9  10     1714.42     1643.35    106.51 o 
  -4   9  10      298.32      386.56     68.64 o 
  -3   9  10     5627.56     5467.70    174.73 o 
  -2   9  10     4777.14     4882.04    159.36 o 
  -1   9  10    12947.78    12986.49    303.22 o 
   0   9  10    15294.07    14865.67    338.86 o 
   1   9  10     4637.64     4737.88    162.44 o 
   2   9  10     1996.34     2202.42    118.35 o 
   3   9  10     3843.00     3754.54    183.67 o 
   4   9  10     1082.58      889.16    113.03 o 
   5   9  10      788.81      908.37    124.45 o 
  -9  10  10       43.02      160.87     94.92 o 
  -8  10  10       86.45      118.73     81.46 o 
  -7  10  10        0.08      -27.28     62.91 o 
  -6  10  10      303.97      390.71     88.76 o 
  -5  10  10      562.25      668.71     78.09 o 
  -4  10  10     5671.18     5531.15    182.89 o 
  -3  10  10     3739.09     3582.15    139.90 o 
  -2  10  10     1122.70     1108.87     81.71 o 
  -1  10  10     8665.19     8919.13    271.34 o 
   0  10  10     3489.71     3845.78    140.03 o 
   1  10  10     5619.58     5395.25    174.28 o 
   2  10  10      257.53      313.34     68.48 o 
   3  10  10      908.89     1011.30    151.90 o 
   4  10  10     2508.93     2507.15    169.41 o 
   5  10  10     3968.07     4585.05    233.63 o 
  -9  11  10      187.62      279.62    117.64 o 
  -8  11  10      112.46       12.21     75.56 o 
  -7  11  10      201.66      238.73     86.20 o 
  -6  11  10      168.70      114.91     74.67 o 
  -5  11  10     2763.95     2878.30    133.21 o 
  -4  11  10    11880.21    11983.97    301.22 o 
  -3  11  10     9153.69     9030.31    454.11 o 
  -2  11  10    12047.88    11398.53    280.96 o 
  -1  11  10     2935.58     2902.22    119.22 o 
   0  11  10    20656.29    20506.59    441.23 o 
   1  11  10    21148.00    20785.84    748.61 o 
   2  11  10      257.92      404.39     69.52 o 
   3  11  10     3405.43     3685.74    161.82 o 
   4  11  10      257.57      253.78    100.38 o 
   5  11  10     2114.46     2098.59    169.41 o 
  -9  12  10     2155.63     2462.47    223.24 o 
  -8  12  10      534.48      540.51    108.18 o 
  -7  12  10     2884.54     2601.24    172.37 o 
  -6  12  10      110.42      -12.58     60.95 o 
  -5  12  10     4315.30     4426.21    165.84 o 
  -4  12  10     7842.21     7143.55    215.09 o 
  -3  12  10    12287.31    11867.83    302.14 o 
  -2  12  10     2304.50     2364.32    132.18 o 
  -1  12  10     7439.27     7201.56    202.95 o 
   0  12  10     3207.03     3216.93    129.72 o 
   1  12  10    15614.24    15225.56    413.35 o 
   2  12  10     7319.13     7126.85    310.37 o 
   3  12  10     4268.99     3868.51    188.98 o 
   4  12  10      121.68       11.17     97.12 o 
   5  12  10       36.63       95.78     91.52 o 
  -8  13  10      629.51      802.65    148.52 o 
  -7  13  10      297.10      336.95     90.63 o 
  -6  13  10     5777.61     5774.67    238.60 o 
  -5  13  10    10542.11    10462.94    280.83 o 
  -4  13  10    30565.98    30329.04    627.49 o 
  -3  13  10     6269.97     6191.23    222.06 o 
  -2  13  10    10445.95     9981.76    258.22 o 
  -1  13  10     1039.57     1083.19     82.91 o 
   0  13  10    27235.64    27168.34    560.79 o 
   1  13  10     1152.03     1079.64     90.82 o 
   2  13  10    13988.86    13109.33    416.79 o 
   3  13  10       22.92       94.85     74.37 o 
   4  13  10     3411.34     3833.34    205.66 o 
   5  13  10      845.16      874.24    133.06 o 
  -8  14  10      138.35      188.29    106.69 o 
  -7  14  10     5212.64     4983.30    281.85 o 
  -6  14  10     2081.22     2693.68    207.45 o 
  -5  14  10     9204.37     9502.07    404.80 o 
  -4  14  10      546.06      735.66    108.75 o 
  -3  14  10       53.49       10.14     48.31 o 
  -2  14  10     2890.30     2890.53    150.71 o 
  -1  14  10        1.97      -50.11     44.84 o 
   0  14  10     1478.93     1501.77     94.24 o 
   1  14  10     1151.75     1330.60     95.98 o 
   2  14  10    10433.01    10013.71    456.29 o 
   3  14  10     4124.54     4069.54    197.85 o 
   4  14  10      366.45      488.97    102.86 o 
   5  14  10      753.10      957.89    137.41 o 
  -8  15  10       10.61       75.75     83.47 o 
  -7  15  10        0.48       39.20     68.98 o 
  -6  15  10     4055.51     4041.42    202.51 o 
  -5  15  10     4836.90     4931.92    216.99 o 
  -4  15  10     1266.48     1486.40    103.54 o 
  -3  15  10     3560.93     3682.95    154.77 o 
  -2  15  10     3321.98     3450.94    138.52 o 
  -1  15  10     5925.66     6087.83    186.19 o 
   0  15  10     1291.03     1357.59     93.08 o 
   1  15  10     7100.19     6649.05    206.82 o 
   2  15  10     8274.07     8171.58    285.24 o 
   3  15  10      993.18      959.21    143.76 o 
   4  15  10     1669.94     1789.68    211.21 o 
   5  15  10     1554.71     1547.93    160.77 o 
  -8  16  10      143.40      153.39     90.58 o 
  -7  16  10      833.68     1012.44    124.78 o 
  -6  16  10     2532.63     2201.06    181.61 o 
  -5  16  10      781.98      939.50    113.43 o 
  -4  16  10     1064.31     1022.18     90.82 o 
  -3  16  10     2977.80     3204.83    139.60 o 
  -2  16  10     2674.62     2424.66    131.66 o 
  -1  16  10     3864.32     4160.14    150.90 o 
   0  16  10      892.69     1045.78     84.67 o 
   2  16  10     1091.83     1413.44    155.00 o 
   3  16  10     1153.33     1160.20    160.93 o 
   4  16  10      961.10     1267.16    137.07 o 
   5  16  10        0.46      -44.41     84.69 o 
  -8  17  10      248.67      349.20    101.69 o 
  -7  17  10      172.99      349.55     95.67 o 
  -6  17  10     1903.76     2209.29    160.74 o 
  -5  17  10     1607.52     1459.42    131.38 o 
  -4  17  10     4230.02     4352.81    166.27 o 
  -3  17  10    30072.12    28870.55    603.64 o 
  -2  17  10      111.96       93.97     50.63 o 
  -1  17  10     1101.54     1241.59    106.83 o 
   0  17  10      927.34     1116.11     88.84 o 
   1  17  10     8057.40     8575.03    384.86 o 
   3  17  10     1504.39     1259.05    128.53 o 
   4  17  10     7776.75     7110.77    576.07 o 
   5  17  10      305.51      243.98    170.86 o 
  -8  18  10      171.17      227.39    102.30 o 
  -7  18  10       29.86       47.61     78.31 o 
  -6  18  10     1027.56     1230.46    149.22 o 
  -5  18  10       30.54       61.52     66.68 o 
  -4  18  10     3559.11     3738.98    186.09 o 
  -3  18  10      613.41      822.70     83.09 o 
  -2  18  10      714.17      676.04     95.46 o 
  -1  18  10     2262.39     2204.42    133.79 o 
   0  18  10    32729.18    31554.17    869.70 o 
   1  18  10    11919.73    11909.87    402.87 o 
   2  18  10     8444.42     9115.36    534.91 o 
   3  18  10     1804.21     1903.65    153.93 o 
   4  18  10     6453.86     6577.94    350.13 o 
  -8  19  10      215.06      193.08    102.93 o 
  -7  19  10      289.45      330.70     97.43 o 
  -6  19  10     3366.33     3785.09    205.46 o 
  -5  19  10     9092.58     9002.31    318.16 o 
  -4  19  10     7342.46     7200.07    270.54 o 
  -3  19  10     2394.00     2540.61    129.35 o 
  -2  19  10      344.90      320.27     81.66 o 
  -1  19  10     1229.39     1181.44    105.89 o 
   0  19  10    25639.64    24898.62    601.30 o 
   1  19  10     2271.77     2227.18    175.97 o 
   2  19  10     1724.29     1650.26    238.11 o 
   3  19  10      167.85      279.92     91.27 o 
   4  19  10      788.55      798.33    126.68 o 
  -8  20  10     2500.06     2472.83    234.53 o 
  -7  20  10     1578.92     1697.36    222.52 o 
  -6  20  10        0.58       75.33     81.52 o 
  -5  20  10      271.46      416.14     96.63 o 
  -4  20  10     9159.55     9212.80    318.64 o 
  -3  20  10      209.04       72.86     67.41 o 
  -2  20  10      138.65       92.39     49.36 o 
  -1  20  10     2088.62     2309.53    150.88 o 
   0  20  10     2104.14     2242.26    203.02 o 
   1  20  10     1957.64     1912.83    169.80 o 
   2  20  10     3017.72     3263.43    184.29 o 
   3  20  10     7973.92     8000.68    307.55 o 
   4  20  10     1039.18      909.11    129.77 o 
  -8  21  10      570.99      411.51    158.23 o 
  -7  21  10      383.93      599.80    132.63 o 
  -6  21  10     6624.34     6570.89    476.39 o 
  -5  21  10      304.84      283.18     93.51 o 
  -4  21  10     1731.82     2092.23    151.85 o 
  -3  21  10     3271.90     3729.61    157.81 o 
  -2  21  10     1040.68     1096.99    107.76 o 
  -1  21  10     4630.71     4308.55    244.14 o 
   0  21  10     2469.93     2672.52    151.12 o 
   1  21  10     1243.49     1306.63    232.91 o 
   2  21  10     6953.72     7255.96    477.17 o 
   3  21  10     3815.07     3848.82    211.56 o 
   4  21  10     1375.54     1382.71    151.27 o 
  -7  22  10     2934.25     2503.81    241.21 o 
  -6  22  10        0.24       61.70     84.29 o 
  -5  22  10     1059.58     1095.07    126.42 o 
  -4  22  10      269.60      329.37     90.25 o 
  -3  22  10    23008.52    23826.02    626.23 o 
  -2  22  10     3782.58     3477.67    173.93 o 
  -1  22  10       81.38      144.12     69.60 o 
   0  22  10       96.49       60.22     58.46 o 
   1  22  10     1355.93     1402.91    158.45 o 
   2  22  10      616.03     1001.68    119.88 o 
   3  22  10        8.74       10.49     76.31 o 
   4  22  10      319.97      566.78    121.12 o 
  -7  23  10      160.29      133.01     93.22 o 
  -6  23  10     1372.30     1426.97    180.65 o 
  -5  23  10      211.81      104.11     84.03 o 
  -4  23  10     7255.49     7174.24    303.85 o 
  -3  23  10     8605.43     8863.84    314.22 o 
  -2  23  10     1509.61     1779.34    132.98 o 
  -1  23  10     1035.10     1049.53    110.28 o 
   0  23  10      224.52      202.77     71.87 o 
   1  23  10     1109.21     1067.43    144.80 o 
   2  23  10     4787.27     4795.03    281.10 o 
   3  23  10      223.83      173.35     91.18 o 
   4  23  10      165.52      318.31    118.42 o 
  -7  24  10        8.00       20.68     85.99 o 
  -6  24  10       31.54      -18.91     82.42 o 
  -5  24  10     1177.77     1189.82    135.47 o 
  -4  24  10      111.98       86.83     78.96 o 
  -3  24  10     4744.06     4871.64    226.18 o 
  -2  24  10     1966.12     2129.86    242.49 o 
  -1  24  10    19523.71    18596.91    502.64 o 
   0  24  10    15951.33    15679.12    451.28 o 
   1  24  10     2106.14     2107.05    192.97 o 
   2  24  10      883.29     1071.34    128.89 o 
   3  24  10        0.39       69.73     83.57 o 
   4  24  10     7478.09     7881.31    590.34 o 
  -7  25  10      205.56      346.05    115.82 o 
  -6  25  10      171.18      197.64     98.98 o 
  -5  25  10     2760.30     3329.02    201.74 o 
  -4  25  10     1551.98     1351.53    136.72 o 
  -3  25  10     7102.47     6863.75    274.48 o 
  -2  25  10    11805.32    12362.44    391.21 o 
  -1  25  10     3112.08     3093.19    175.14 o 
   0  25  10     1469.80     1509.63    135.42 o 
   1  25  10     3248.63     3278.65    241.18 o 
   2  25  10     3009.52     2750.16    248.77 o 
   3  25  10     1817.64     1726.25    165.95 o 
  -7  26  10       13.28      -65.41     94.78 o 
  -6  26  10      713.81      635.37    124.12 o 
  -5  26  10      481.11      647.03    118.50 o 
  -4  26  10     2588.05     2476.59    180.92 o 
  -3  26  10      179.56      143.61    126.55 o 
  -2  26  10      339.54      520.85    113.02 o 
  -1  26  10     6281.89     6824.79    503.88 o 
   0  26  10     2643.44     2892.58    226.22 o 
   1  26  10     9426.18     9762.29    422.27 o 
   2  26  10     1144.51     1252.83    141.98 o 
   3  26  10     1508.59     1387.17    158.01 o 
  -6  27  10       39.94       57.64     90.74 o 
  -5  27  10      987.31     1248.32    148.35 o 
  -4  27  10      235.40      124.52     87.95 o 
  -3  27  10      880.49     1009.54    127.77 o 
  -2  27  10      403.45      459.51    113.33 o 
  -1  27  10     3996.97     3919.13    236.16 o 
   0  27  10       26.76       23.45     77.11 o 
   1  27  10       41.23      100.19    105.35 o 
   2  27  10      130.81        0.45     86.26 o 
   3  27  10     2746.16     2854.17    387.22 o 
  -6  28  10       17.10       92.52     91.18 o 
  -5  28  10        3.25      -15.07     86.47 o 
  -4  28  10      262.67      420.62    106.66 o 
  -3  28  10     4468.23     4742.17    266.49 o 
  -2  28  10     6745.17     6711.47    278.35 o 
  -1  28  10     1191.07     1162.21    170.24 o 
   0  28  10     1877.33     1838.75    153.13 o 
   1  28  10     1670.60     1799.45    196.55 o 
   2  28  10      567.52      513.69    122.54 o 
   3  28  10     1408.42     1501.03    214.87 o 
  -6  29  10       82.58        2.25     96.91 o 
  -5  29  10     7246.09     6573.49    392.74 o 
  -4  29  10     4211.17     4300.62    238.08 o 
  -3  29  10      979.13     1113.58    136.86 o 
  -2  29  10      188.20      242.83     89.71 o 
  -1  29  10      908.14     1176.96    227.95 o 
   0  29  10     1845.25     1687.49    151.40 o 
   1  29  10      429.67      338.77    132.00 o 
   2  29  10     1297.28     1228.94    186.18 o 
  -5  30  10        9.55      -23.11     92.85 o 
  -4  30  10       77.34      125.48     96.31 o 
  -3  30  10     5921.53     6500.98    288.85 o 
  -2  30  10      943.53     1043.16    133.33 o 
  -1  30  10     6558.79     6722.14    501.81 o 
   0  30  10     2301.74     2344.02    230.32 o 
   1  30  10     8559.03     8657.37    410.50 o 
   2  30  10      174.03      362.29    144.91 o 
  -5  31  10        4.76       93.72    100.78 o 
  -4  31  10     4511.47     4715.40    252.37 o 
  -3  31  10     6180.04     6054.17    281.43 o 
  -2  31  10     4449.25     4405.39    233.91 o 
  -1  31  10       23.14      131.97    151.41 o 
   0  31  10      146.84      234.90     96.20 o 
   1  31  10     4749.87     4630.12    266.29 o 
   2  31  10     5545.00     5641.42    345.61 o 
  -5  32  10      415.78      495.53    125.27 o 
  -4  32  10       46.97       99.25    101.79 o 
  -3  32  10      548.39      590.60    122.52 o 
  -2  32  10      156.88       32.47    120.50 o 
  -1  32  10     1902.61     1736.69    275.52 o 
   0  32  10      404.03      356.02    131.58 o 
   1  32  10     2158.63     2136.07    181.74 o 
  -4  33  10      147.88      221.11    114.62 o 
  -3  33  10      134.49       22.14     92.72 o 
  -2  33  10       60.45      -33.10    144.38 o 
  -1  33  10       96.59      170.44    163.41 o 
   0  33  10     4532.87     4577.36    362.60 o 
   1  33  10       18.88      -28.37     97.99 o 
  -4  34  10     2043.50     2157.66    194.23 o 
  -3  34  10       36.58      -57.29    119.01 o 
  -2  34  10      595.72      469.96    201.47 o 
  -1  34  10     1886.92     1286.59    257.73 o 
   0  34  10       21.17      211.08    131.42 o 
  -3  35  10     1601.89     1335.14    289.17 o 
  -2  35  10      253.17      300.34    200.64 o 
  -1  35  10     2165.42     1707.32    300.34 o 
   0  35  10       27.89      142.31    172.92 o 
  -9   1  11       22.20      195.39    117.08 o 
  -8   1  11      388.16      548.66    103.48 o 
  -7   1  11      280.90      330.52     75.23 o 
  -6   1  11    13791.51    13164.26    458.05 o 
  -5   1  11     4818.89     4657.29    170.07 o 
  -4   1  11        3.54      -46.06     44.43 o 
  -3   1  11      244.95      265.19     64.29 o 
  -2   1  11    10551.79    10376.54    264.03 o 
  -1   1  11    21869.99    21498.87    458.53 o 
   0   1  11    22320.65    21116.01    647.35 o 
   1   1  11     3163.29     3390.05    273.04 o 
   2   1  11    11389.29    10915.87    288.53 o 
   3   1  11     2144.87     2302.20    132.07 o 
   4   1  11      431.36      645.99     93.23 o 
   5   1  11      142.16       97.31     87.06 o 
  -9   2  11      764.23      872.07    159.95 o 
  -8   2  11     1412.45     1709.07    267.29 o 
  -7   2  11       54.23       78.83     61.00 o 
  -6   2  11      125.03      184.64     80.41 o 
  -5   2  11       49.44       58.07     57.57 o 
  -4   2  11     2558.32     2578.96    125.44 o 
  -3   2  11    40569.65    39143.70    775.47 o 
  -2   2  11      493.86      551.24     69.88 o 
  -1   2  11     5259.55     5551.06    174.18 o 
   0   2  11     5145.59     5252.24    255.29 o 
   1   2  11     9388.20     9022.92    583.10 o 
   2   2  11     6525.39     6018.54    195.67 o 
   3   2  11    10605.64    10296.87    288.04 o 
   4   2  11      680.46      542.17     90.66 o 
   5   2  11      405.01      264.01    107.32 o 
  -9   3  11       61.11        8.62    105.59 o 
  -8   3  11     4650.82     5352.83    288.14 o 
  -7   3  11     2744.93     3168.82    151.72 o 
  -6   3  11     5365.35     5055.52    183.62 o 
  -5   3  11      148.64      147.47     63.80 o 
  -4   3  11     1228.14     1177.82     90.74 o 
  -3   3  11     7532.43     7597.34    217.81 o 
  -2   3  11    13799.82    13464.02    319.15 o 
  -1   3  11     5691.79     5506.65    205.56 o 
   0   3  11     1667.83     1515.87    149.63 o 
   1   3  11      877.82      723.63    120.43 o 
   2   3  11     1473.09     1818.96    129.34 o 
   3   3  11     6896.27     6360.16    233.23 o 
   4   3  11       74.65      197.10     88.73 o 
   5   3  11     1858.52     1678.81    159.89 o 
  -9   4  11        5.71       14.68    108.68 o 
  -8   4  11      523.68      757.71    113.60 o 
  -7   4  11       76.54       94.52     68.19 o 
  -6   4  11      767.14      795.69     87.73 o 
  -5   4  11     5658.07     6017.03    270.79 o 
  -4   4  11     1424.32     1538.78    128.57 o 
  -3   4  11      508.38      458.69     70.39 o 
  -2   4  11     8294.59     8347.76    228.33 o 
  -1   4  11    15108.41    15256.28    406.20 o 
   0   4  11     4915.74     5361.29    260.05 o 
   1   4  11      671.08      669.24    118.98 o 
   2   4  11      383.51      261.87     66.91 o 
   3   4  11     9146.50     8241.30    251.74 o 
   4   4  11    13014.09    13287.51    361.45 o 
   5   4  11      595.11      533.75    115.35 o 
  -9   5  11      934.18      960.56    131.11 o 
  -8   5  11      414.07      633.58    109.48 o 
  -7   5  11      421.01      589.36     85.72 o 
  -6   5  11     3948.39     3879.75    161.96 o 
  -5   5  11    19728.76    18648.78    426.61 o 
  -4   5  11     5217.04     5452.33    182.16 o 
  -3   5  11     3245.35     3206.99    136.48 o 
  -2   5  11     1223.65     1239.07     98.29 o 
  -1   5  11    30597.92    29949.27    701.38 o 
   0   5  11     6020.72     6059.38    276.43 o 
   1   5  11     7999.24     8165.09    334.77 o 
   2   5  11     1717.96     1711.55    109.75 o 
   3   5  11     1663.55     1630.43    117.57 o 
   4   5  11      615.75      747.21     97.49 o 
   5   5  11      133.63      178.69     98.48 o 
  -9   6  11     1199.78      916.69    131.75 o 
  -8   6  11     2002.89     1842.02    151.72 o 
  -7   6  11      253.30      391.54     93.25 o 
  -6   6  11       10.44      140.44     66.76 o 
  -5   6  11    10609.45    10193.54    276.78 o 
  -4   6  11     6551.41     6662.84    204.94 o 
  -3   6  11     6424.49     6108.15    190.59 o 
  -2   6  11     7590.59     7436.69    210.64 o 
  -1   6  11      375.53      503.57     79.81 o 
   0   6  11      156.57      222.24     93.00 o 
   1   6  11      834.59      712.79    120.64 o 
   2   6  11    14895.29    15109.10    625.45 o 
   3   6  11      502.49      713.74     89.84 o 
   4   6  11     7328.10     6637.43    235.33 o 
   5   6  11      317.86      400.78    112.88 o 
  -9   7  11        2.05       41.89     82.42 o 
  -8   7  11      140.66      219.48     87.43 o 
  -7   7  11        4.16      -23.38     71.61 o 
  -6   7  11    17639.54    17586.26    415.49 o 
  -5   7  11        5.69       83.47     59.27 o 
  -4   7  11     3758.07     3257.03    137.26 o 
  -3   7  11     1356.33     1528.21     99.68 o 
  -2   7  11    20060.54    19208.87    422.87 o 
  -1   7  11       47.84       82.19    111.52 o 
   0   7  11     2832.26     3091.44    263.94 o 
   1   7  11       31.56      -36.22     74.31 o 
   2   7  11     2028.37     2456.77    126.30 o 
   3   7  11       25.25       62.47     61.59 o 
   4   7  11     1120.49     1083.38    126.77 o 
   5   7  11     1444.17     1426.70    151.02 o 
  -8   8  11       40.50       15.59     67.40 o 
  -7   8  11      286.35      446.64     94.08 o 
  -6   8  11      548.01      781.38     89.75 o 
  -5   8  11     1748.07     2084.90    120.38 o 
  -4   8  11     3136.48     2932.74    134.03 o 
  -3   8  11    28555.55    27924.46    581.42 o 
  -2   8  11     5676.58     5318.12    173.37 o 
  -1   8  11     4224.87     4289.02    179.79 o 
   0   8  11     2867.40     2784.36    189.74 o 
   1   8  11     6996.67     6024.56    363.84 o 
   2   8  11    10505.86     9812.41    270.90 o 
   3   8  11     3811.03     4407.99    176.67 o 
   4   8  11       28.95       56.12    110.90 o 
   5   8  11     1230.64     1275.08    148.44 o 
  -8   9  11      256.15      320.69     91.93 o 
  -7   9  11     3470.13     3466.55    194.49 o 
  -6   9  11     7087.89     7263.56    237.44 o 
  -5   9  11      812.83      818.06     85.98 o 
  -4   9  11      530.84      675.75     78.36 o 
  -3   9  11     1627.16     1962.67    224.40 o 
  -2   9  11     3020.36     3129.45    130.19 o 
  -1   9  11    10940.56    10807.06    318.96 o 
   0   9  11      191.99      500.65    107.52 o 
   1   9  11       22.38       82.03     96.61 o 
   2   9  11     1024.15      899.60    128.68 o 
   3   9  11      682.32      788.80     94.11 o 
   4   9  11     4822.67     4986.32    282.86 o 
   5   9  11       42.03       68.33     91.20 o 
  -8  10  11      144.53      115.74    121.38 o 
  -7  10  11     4592.16     4944.18    228.95 o 
  -6  10  11     3914.80     4244.62    247.41 o 
  -5  10  11      520.63      452.96     75.73 o 
  -4  10  11      174.71      262.03     64.00 o 
  -3  10  11    18874.96    17567.55    401.06 o 
  -2  10  11     3888.38     4097.40    156.56 o 
  -1  10  11    34379.59    33342.93    774.00 o 
   0  10  11     4469.17     5044.67    254.89 o 
   1  10  11     9230.96     9636.00    577.93 o 
   2  10  11      762.44      710.78    102.12 o 
   3  10  11     6414.62     6434.27    254.16 o 
   4  10  11    13815.40    13868.39    437.23 o 
   5  10  11     4558.75     4092.84    246.15 o 
  -8  11  11       24.41      141.28     85.81 o 
  -7  11  11     6752.16     6620.97    269.98 o 
  -6  11  11      773.37      605.16    101.72 o 
  -5  11  11     3777.94     3835.87    158.13 o 
  -4  11  11      174.90      147.97     57.32 o 
  -3  11  11     8457.87     8615.79    240.42 o 
  -2  11  11     4806.18     4719.91    163.88 o 
  -1  11  11     3709.46     3708.02    166.89 o 
   0  11  11     8685.30     7921.04    329.30 o 
   1  11  11     2866.29     2856.79    200.10 o 
   2  11  11     1894.36     1975.22    142.77 o 
   3  11  11     4784.10     5124.44    225.54 o 
   4  11  11     3517.67     3888.77    209.54 o 
   5  11  11      763.40      451.34    224.64 o 
  -8  12  11      938.92     1142.93    134.91 o 
  -7  12  11       80.01       61.41     76.08 o 
  -6  12  11     2304.06     2201.72    155.14 o 
  -5  12  11     1570.94     1815.63    114.69 o 
  -4  12  11     4292.36     4056.61    158.76 o 
  -3  12  11      122.10      179.78     65.81 o 
  -2  12  11     2234.93     2401.32    138.55 o 
  -1  12  11      178.49      260.46     67.10 o 
   0  12  11     1184.79     1157.87    139.76 o 
   1  12  11       27.79      119.90     91.10 o 
   2  12  11     1974.90     2179.03    150.63 o 
   3  12  11      102.33       55.42     75.47 o 
   4  12  11     1969.59     1846.87    159.64 o 
  -8  13  11     1326.31     1797.05    197.43 o 
  -7  13  11     2343.88     2243.48    168.60 o 
  -6  13  11      326.94      384.82    114.94 o 
  -5  13  11        4.80      -62.73     55.09 o 
  -4  13  11      850.24      914.67     87.58 o 
  -3  13  11     6271.03     6296.57    231.31 o 
  -2  13  11     3674.21     3765.02    189.70 o 
  -1  13  11     1270.94     1178.09    106.09 o 
   0  13  11      431.50      605.85    116.12 o 
   1  13  11     7329.07     7208.51    319.44 o 
   2  13  11     4409.70     3857.88    433.58 o 
   3  13  11       82.10       84.90     77.06 o 
   4  13  11      124.58       69.94     89.29 o 
  -8  14  11      449.32      499.51    114.45 o 
  -7  14  11      328.97      316.18    112.26 o 
  -6  14  11      403.86      290.93    119.14 o 
  -5  14  11       33.97     -107.00     71.33 o 
  -4  14  11    11055.24    11316.34    342.38 o 
  -3  14  11     3735.12     3850.02    151.84 o 
  -2  14  11    12369.96    12990.16    319.23 o 
  -1  14  11     5689.15     5709.64    229.69 o 
   0  14  11     4424.20     3825.65    496.85 o 
   1  14  11      761.08      694.72    126.36 o 
   2  14  11     6882.59     5958.45    409.14 o 
   3  14  11      402.24      316.56     91.84 o 
   4  14  11        0.74       16.37     82.34 o 
  -8  15  11      189.21      121.99    108.05 o 
  -7  15  11     3555.10     3448.50    201.83 o 
  -6  15  11     3780.07     4014.43    383.08 o 
  -5  15  11    10314.61     9797.14    521.77 o 
  -4  15  11      475.04      517.85     77.06 o 
  -3  15  11      865.92      847.35     93.99 o 
  -2  15  11      216.73      271.31     63.63 o 
  -1  15  11    42922.93    41132.46    937.47 o 
   0  15  11     1107.91     1392.40    154.90 o 
   1  15  11      658.21      830.50    240.77 o 
   2  15  11       24.73      -38.27     69.00 o 
   3  15  11      244.27      131.69    105.83 o 
   4  15  11     3451.92     3204.27    203.36 o 
  -8  16  11      152.92      152.13     97.50 o 
  -7  16  11     6678.99     6787.71    285.52 o 
  -6  16  11     1516.84     1659.94    146.89 o 
  -5  16  11     2895.13     3082.15    351.06 o 
  -4  16  11       13.45       25.44     57.65 o 
  -3  16  11     1332.45     1404.06    102.62 o 
  -2  16  11     4594.86     4390.84    163.83 o 
  -1  16  11    11794.74    11817.57    349.01 o 
   0  16  11    14334.02    14722.00    504.79 o 
   1  16  11    10960.91    11138.20    484.85 o 
   2  16  11     6309.16     6091.84    303.06 o 
   3  16  11     4845.34     5053.96    286.80 o 
   4  16  11     2156.65     2098.87    218.00 o 
  -8  17  11      400.99      475.21    117.42 o 
  -7  17  11     1413.13     1250.33    139.83 o 
  -6  17  11      429.55      533.13    104.87 o 
  -5  17  11      284.63      181.08     85.58 o 
  -4  17  11       12.99      -57.22     56.03 o 
  -3  17  11     1136.49     1150.10     97.03 o 
  -2  17  11     5317.52     5114.91    179.81 o 
  -1  17  11      148.68      157.59     71.14 o 
   0  17  11     2311.39     2539.06    191.19 o 
   1  17  11     1150.18     1845.49    235.81 o 
   2  17  11      501.62      461.19    121.10 o 
   3  17  11        4.37      -35.93     72.79 o 
   4  17  11     1616.35     1527.99    155.48 o 
  -8  18  11      146.92      107.82     96.18 o 
  -7  18  11     1058.33     1048.61    134.70 o 
  -6  18  11     2039.52     1800.19    154.31 o 
  -5  18  11      590.79      470.65    116.39 o 
  -4  18  11      195.20      383.53     88.53 o 
  -3  18  11      286.53      266.22     72.07 o 
  -2  18  11     1473.94     1470.47    105.14 o 
  -1  18  11     5338.62     5410.57    215.80 o 
   0  18  11      381.31      344.63    105.72 o 
   1  18  11     3068.53     2890.14    201.66 o 
   2  18  11     1665.75     1667.83    194.02 o 
   3  18  11      551.67      645.72    118.07 o 
   4  18  11     1855.93     1514.32    158.03 o 
  -7  19  11     2022.84     2083.72    259.16 o 
  -6  19  11     3315.58     3587.99    203.58 o 
  -5  19  11      113.98      178.80     80.92 o 
  -4  19  11      422.84      341.85    103.33 o 
  -3  19  11     2977.87     3118.76    146.83 o 
  -2  19  11     7218.53     7379.82    226.99 o 
  -1  19  11       47.98       26.83    110.00 o 
   0  19  11      202.42      263.16     75.37 o 
   1  19  11      996.93     1024.35    119.28 o 
   2  19  11     8201.21     7803.75    451.76 o 
   3  19  11       58.36      -28.40    131.70 o 
   4  19  11      810.15      647.73    129.29 o 
  -7  20  11      400.88      451.75    116.11 o 
  -6  20  11        1.50      132.82     88.35 o 
  -5  20  11     1945.07     2321.70    164.94 o 
  -4  20  11     5343.96     4878.76    222.04 o 
  -3  20  11      346.03      417.06     75.17 o 
  -2  20  11    21415.55    21740.29    489.06 o 
  -1  20  11     5165.46     5176.04    247.51 o 
   0  20  11     3785.14     3394.32    174.76 o 
   1  20  11      229.26      317.72    104.76 o 
   2  20  11     3829.91     4263.88    379.15 o 
   3  20  11       98.66       93.01     87.60 o 
   4  20  11      889.24      763.68    249.04 o 
  -7  21  11     1800.13     1679.53    164.68 o 
  -6  21  11     2856.27     2698.20    191.18 o 
  -5  21  11    14556.12    13582.84    433.61 o 
  -4  21  11     1776.66     1835.55    246.79 o 
  -3  21  11     6517.78     6649.54    220.63 o 
  -2  21  11    12789.90    12192.48    329.50 o 
  -1  21  11    15594.98    15192.34    430.69 o 
   0  21  11     3744.69     3942.81    213.48 o 
   1  21  11       31.65      -56.75    115.83 o 
   2  21  11      542.28      408.60    127.05 o 
   3  21  11      333.28      601.91    156.17 o 
  -7  22  11      253.80      179.78     93.33 o 
  -6  22  11      220.89      112.33     87.87 o 
  -5  22  11      610.98      489.90    103.47 o 
  -4  22  11      578.77      596.91    105.23 o 
  -3  22  11     8248.42     8015.26    297.34 o 
  -2  22  11     1765.21     1829.90    143.47 o 
  -1  22  11      960.42     1365.35    126.24 o 
   0  22  11    13173.14    13706.60    491.18 o 
   1  22  11      740.60      874.19    140.95 o 
   2  22  11     5276.54     5083.46    294.97 o 
   3  22  11     4788.76     4252.27    379.98 o 
  -7  23  11       96.05       55.02     93.28 o 
  -6  23  11     2203.59     2064.03    174.52 o 
  -5  23  11        0.63      -10.24     88.71 o 
  -4  23  11     2409.90     2168.40    188.43 o 
  -3  23  11       46.41      236.34     83.37 o 
  -2  23  11        0.80      -84.17     56.11 o 
  -1  23  11      241.17      385.14     91.92 o 
   0  23  11     1946.98     1595.24    349.46 o 
   1  23  11     1488.69     1713.32    178.54 o 
   2  23  11      345.69      307.43    137.35 o 
   3  23  11     9600.26     9311.86    654.47 o 
  -7  24  11      864.86      917.43    145.45 o 
  -6  24  11        1.85       75.45     88.47 o 
  -5  24  11       93.99      164.71     91.16 o 
  -4  24  11     9833.86     9977.90    355.95 o 
  -3  24  11       30.13       28.87     72.96 o 
  -2  24  11      251.09      302.70     97.09 o 
  -1  24  11     1553.08     1627.47    137.93 o 
   0  24  11     4232.09     4078.61    240.60 o 
   1  24  11      110.77      336.99    161.96 o 
   2  24  11     1138.94     1281.23    176.10 o 
   3  24  11      581.04      611.65    158.31 o 
  -6  25  11       68.90       88.80     98.55 o 
  -5  25  11     1460.95     1692.10    161.77 o 
  -4  25  11     8964.85     9540.28    347.65 o 
  -3  25  11      192.61      250.96    124.17 o 
  -2  25  11     7059.44     7227.41    272.71 o 
  -1  25  11       76.17       50.18     84.80 o 
   0  25  11        0.36      -25.24     79.90 o 
   1  25  11      511.58      414.94    182.85 o 
   2  25  11     4517.99     4308.22    508.43 o 
   3  25  11     3530.13     3994.23    422.80 o 
  -6  26  11      845.72      929.44    142.06 o 
  -5  26  11     1073.59     1222.84    148.97 o 
  -4  26  11      389.58      620.61    116.58 o 
  -3  26  11     1417.39     1691.70    199.92 o 
  -2  26  11     1650.27     1905.64    190.80 o 
  -1  26  11     2067.25     2336.13    163.00 o 
   0  26  11      129.56      168.43     99.65 o 
   1  26  11      165.19      208.50    156.38 o 
   2  26  11       67.07      141.81    127.56 o 
  -6  27  11     3691.95     3398.88    229.76 o 
  -5  27  11     2180.41     2343.76    190.13 o 
  -4  27  11     4975.39     5450.92    261.09 o 
  -3  27  11      261.91      495.25    104.39 o 
  -2  27  11    15797.92    15179.72    828.63 o 
  -1  27  11      674.23      686.44    128.23 o 
   0  27  11     1868.34     1828.81    221.95 o 
   1  27  11     1538.47     1667.19    271.80 o 
   2  27  11       72.63       96.70    193.40 o 
  -5  28  11      960.24      857.23    138.52 o 
  -4  28  11        0.48       63.99     91.84 o 
  -3  28  11     5664.30     5896.06    266.45 o 
  -2  28  11     4178.89     3730.68    259.73 o 
  -1  28  11     3594.31     3553.42    238.57 o 
   0  28  11      932.47      778.62    163.62 o 
   1  28  11     3956.02     3214.41    356.19 o 
   2  28  11      636.98      476.14    213.47 o 
  -5  29  11       69.59      159.69    105.85 o 
  -4  29  11      323.33      330.22    107.33 o 
  -3  29  11      405.29      308.86     99.54 o 
  -2  29  11      146.03      150.91    113.62 o 
  -1  29  11       75.02      202.30    149.34 o 
   0  29  11      333.51      288.98    122.51 o 
   1  29  11     2744.63     2545.47    326.82 o 
  -5  30  11     1032.44      700.33    155.42 o 
  -4  30  11     6049.79     5262.30    605.21 o 
  -3  30  11     1187.46     1252.10    148.30 o 
  -2  30  11     1742.24     1645.51    195.91 o 
  -1  30  11       35.88       36.41    120.39 o 
   0  30  11     6970.35     7293.86    514.22 o 
   1  30  11     3762.78     3782.00    396.73 o 
  -4  31  11      768.79      866.22    143.14 o 
  -3  31  11      661.17     1044.08    145.93 o 
  -2  31  11      225.75      389.29    187.40 o 
  -1  31  11      798.80      837.32    221.74 o 
   0  31  11      873.45      844.18    191.75 o 
   1  31  11      837.58      690.46    233.74 o 
  -4  32  11       52.74       78.60     95.02 o 
  -3  32  11     2901.26     3004.57    215.88 o 
  -2  32  11      656.63     1011.07    251.94 o 
  -1  32  11        0.24        3.72    145.21 o 
   0  32  11     2344.12     1955.44    299.72 o 
  -3  33  11      101.82       91.45     98.47 o 
  -2  33  11     3684.93     3859.36    426.52 o 
  -1  33  11      258.49       32.68    151.41 o 
  -8   0  12      771.40      684.31    236.84 o 
  -7   0  12        2.15       51.08     90.52 o 
  -6   0  12        6.92       43.56    157.00 o 
  -5   0  12      466.28      418.97    107.30 o 
  -4   0  12    11562.07    11619.12    426.23 o 
  -3   0  12     2335.22     2328.23    173.81 o 
  -2   0  12    10021.91     9961.34    409.14 o 
  -1   0  12      128.87      381.84    151.83 o 
   0   0  12    80937.28    77416.46   2844.98 o 
   1   0  12     8740.20     8732.28    512.15 o 
   2   0  12    10882.07    11771.29    637.50 o 
   3   0  12     3636.83     3586.32    347.09 o 
   4   0  12      351.90      453.09    129.91 o 
  -8   1  12      529.57      375.65     99.34 o 
  -7   1  12     2981.10     2528.70    143.42 o 
  -6   1  12     2073.47     2037.76    171.19 o 
  -5   1  12      766.62      943.59     92.04 o 
  -4   1  12     6917.39     7107.43    217.36 o 
  -3   1  12    15062.60    14246.87    343.66 o 
  -2   1  12      374.71      444.75     67.06 o 
  -1   1  12        5.67       50.03     89.07 o 
   0   1  12      932.64     1281.01    151.21 o 
   1   1  12     3476.72     3561.02    224.20 o 
   2   1  12     1586.03     1566.55    170.07 o 
   3   1  12      118.40      -30.72     99.21 o 
   4   1  12     1311.65     1200.34    117.10 o 
  -8   2  12       92.70      163.16     85.58 o 
  -7   2  12     2126.61     2199.08    133.23 o 
  -6   2  12      161.06      205.01     69.84 o 
  -5   2  12     1630.87     1846.63    116.27 o 
  -4   2  12     2201.65     2465.27    128.57 o 
  -3   2  12      721.07      842.28     84.84 o 
  -2   2  12     3985.80     4071.74    152.73 o 
  -1   2  12      526.66      795.53    214.50 o 
   0   2  12        0.27       49.23    129.49 o 
   1   2  12      634.67      527.35    121.38 o 
   2   2  12     1164.96     1498.23    167.61 o 
   3   2  12      661.69      734.35    140.40 o 
   4   2  12      206.51      367.77     88.47 o 
  -8   3  12       30.26      209.02     88.25 o 
  -7   3  12      491.84      491.35    127.07 o 
  -6   3  12     1749.78     1863.26    121.33 o 
  -5   3  12     5178.59     5355.34    245.83 o 
  -4   3  12     1380.29     1443.94    104.57 o 
  -3   3  12     3908.19     3917.87    178.42 o 
  -2   3  12       46.23       66.31     52.77 o 
  -1   3  12     3240.51     3274.90    211.77 o 
   0   3  12        2.29      -75.53     83.52 o 
   1   3  12     1849.67     2125.84    214.71 o 
   2   3  12      365.73      704.30    133.64 o 
   3   3  12     3336.28     3660.14    248.32 o 
   4   3  12      507.59      627.16     97.44 o 
  -8   4  12      340.29      263.48     96.23 o 
  -7   4  12     3537.42     3364.55    161.72 o 
  -6   4  12     1890.04     1830.33    121.28 o 
  -5   4  12      232.50      304.86     78.33 o 
  -4   4  12     3775.24     3697.37    152.72 o 
  -3   4  12     2946.22     2929.54    131.70 o 
  -2   4  12     3539.19     3413.54    138.23 o 
  -1   4  12     2429.92     2282.05    291.66 o 
   0   4  12     3560.75     3564.41    222.31 o 
   1   4  12      558.62      553.36    125.57 o 
   2   4  12     5905.71     6022.23    299.26 o 
   3   4  12     1922.43     2114.50    198.96 o 
   4   4  12       92.37       33.94     72.27 o 
  -8   5  12     1309.33     1429.70    165.09 o 
  -7   5  12     5335.07     5202.42    198.61 o 
  -6   5  12      664.87      955.08     96.88 o 
  -5   5  12     2535.90     2726.57    141.48 o 
  -4   5  12    10789.96    10923.83    288.93 o 
  -3   5  12     1606.31     1706.74    108.04 o 
  -2   5  12     1950.39     1973.07    109.23 o 
  -1   5  12     7968.18     8314.37    640.81 o 
   0   5  12     3819.07     3666.97    222.00 o 
   1   5  12     1177.85     1332.92    155.33 o 
   2   5  12     9064.63     9371.23    390.49 o 
   3   5  12      448.56      262.50    120.08 o 
   4   5  12       64.89        1.44     71.06 o 
  -8   6  12      299.93      353.53     99.41 o 
  -7   6  12       98.50      177.84     82.68 o 
  -6   6  12     1756.40     1801.31    120.78 o 
  -5   6  12       92.38      171.72     64.74 o 
  -4   6  12     3621.97     3499.37    147.75 o 
  -3   6  12    12371.92    12028.73    305.45 o 
  -2   6  12    15111.42    14601.33    347.02 o 
  -1   6  12       78.55       94.92     94.20 o 
   0   6  12    18009.96    16024.18    582.69 o 
   1   6  12    21247.11    21577.41    685.27 o 
   2   6  12    16514.05    16870.96    747.34 o 
   3   6  12      419.05      539.42    149.96 o 
   4   6  12     1286.30     1154.05    130.63 o 
  -8   7  12      686.56      720.39    118.35 o 
  -7   7  12      629.49      828.48    116.44 o 
  -6   7  12      792.90      907.99     97.11 o 
  -5   7  12      136.70      156.02     67.64 o 
  -4   7  12      300.68      334.49     70.17 o 
  -3   7  12     2370.27     2527.62    127.22 o 
  -2   7  12     2631.93     2625.75    123.69 o 
  -1   7  12     2109.57     2774.33    197.54 o 
   0   7  12     6468.28     6407.97    299.28 o 
   1   7  12     7505.60     6939.00    550.21 o 
   2   7  12       10.23      -18.55     92.53 o 
   3   7  12      518.22      646.46    111.89 o 
   4   7  12      193.74      203.23    102.51 o 
  -8   8  12      521.38      500.55    111.30 o 
  -7   8  12      364.82      371.56     98.78 o 
  -6   8  12     1225.56     1243.76    105.80 o 
  -5   8  12     5986.15     6119.63    207.21 o 
  -4   8  12      677.03      830.62    130.83 o 
  -3   8  12     7185.91     7232.84    217.90 o 
  -2   8  12      583.17      479.07     68.78 o 
  -1   8  12      990.91      812.87    149.55 o 
   0   8  12      926.37     1000.88    139.13 o 
   1   8  12     6561.21     6926.49    365.09 o 
   2   8  12     1067.85     1146.29    212.64 o 
   3   8  12     1294.26     1449.15    140.16 o 
   4   8  12      261.41      115.53     89.64 o 
  -8   9  12      582.02      531.93    112.76 o 
  -7   9  12     1082.27     1008.83    126.75 o 
  -6   9  12     1103.66     1220.06    105.32 o 
  -5   9  12    14935.43    14832.85    426.48 o 
  -4   9  12     5416.59     5392.14    189.36 o 
  -3   9  12        3.46       38.87     55.03 o 
  -2   9  12     1175.22     1066.74     88.01 o 
  -1   9  12     9125.61     9064.39    362.33 o 
   0   9  12     1032.07     1282.24    153.86 o 
   1   9  12     3382.51     3751.94    237.11 o 
   2   9  12      845.37     1051.21    152.97 o 
   3   9  12    17542.63    17051.10    798.36 o 
   4   9  12      707.49      518.26    235.39 o 
  -8  10  12     1445.29     1371.36    145.53 o 
  -7  10  12       19.06       80.66     77.71 o 
  -6  10  12      539.00      646.89    105.40 o 
  -5  10  12      707.26      904.28     93.94 o 
  -4  10  12      401.84      537.33     77.78 o 
  -3  10  12      343.64      285.80     69.24 o 
  -2  10  12      364.43      302.41     63.72 o 
  -1  10  12     3170.19     2912.84    203.38 o 
   0  10  12     6358.32     6926.06    375.01 o 
   1  10  12      326.20      386.83    117.53 o 
   2  10  12       81.90      201.95    108.90 o 
   3  10  12      164.05      359.26     97.20 o 
   4  10  12      417.13      430.18    138.15 o 
  -8  11  12     4591.08     4916.89    244.10 o 
  -7  11  12     1685.59     1770.17    151.69 o 
  -6  11  12      346.56      413.17     98.27 o 
  -5  11  12     5733.66     5744.54    201.38 o 
  -4  11  12    17865.97    17078.01    405.26 o 
  -3  11  12     3685.18     3860.44    158.18 o 
  -2  11  12      703.52      821.59     98.13 o 
  -1  11  12       17.11       68.54     64.60 o 
   0  11  12      863.04      801.36    137.87 o 
   1  11  12     1052.38     1334.17    200.23 o 
   2  11  12     3720.31     3724.89    242.33 o 
   3  11  12     4824.80     4709.28    351.23 o 
   4  11  12      424.03      296.35    206.43 o 
  -8  12  12     1776.64     2291.01    183.23 o 
  -7  12  12       55.66      -14.25    115.11 o 
  -6  12  12      123.64       89.58     85.46 o 
  -5  12  12     1814.00     2269.50    145.88 o 
  -4  12  12     3032.36     3111.31    143.20 o 
  -3  12  12    20650.98    20654.82    464.61 o 
  -2  12  12      737.98      707.33     94.21 o 
  -1  12  12     1246.74      983.88    101.13 o 
   0  12  12      273.31      254.27    112.83 o 
   1  12  12    31368.93    32127.51   1009.21 o 
   2  12  12    10025.40     9951.97    706.38 o 
   3  12  12      122.99      233.05    110.52 o 
   4  12  12      603.39      658.39    150.00 o 
  -8  13  12       61.74      215.63    128.25 o 
  -7  13  12     1420.79     1519.45    147.58 o 
  -6  13  12     1478.95     1317.30    133.18 o 
  -5  13  12      503.31      413.35     82.24 o 
  -4  13  12      468.80      335.32     74.74 o 
  -3  13  12       24.59       38.88    108.04 o 
  -2  13  12     7050.68     6844.75    247.91 o 
  -1  13  12     1632.36     1615.39    124.01 o 
   0  13  12    10679.42     9852.66    397.72 o 
   1  13  12      588.86      602.40    136.62 o 
   2  13  12       62.73      109.53    109.53 o 
   3  13  12      193.47       77.27    102.31 o 
   4  13  12     6676.76     7255.31    482.37 o 
  -8  14  12       48.45       17.76    111.11 o 
  -7  14  12     2713.80     2536.51    225.37 o 
  -6  14  12       65.42       57.44     87.54 o 
  -5  14  12      126.01      127.06     86.86 o 
  -4  14  12      300.33      411.08     91.52 o 
  -3  14  12    18586.96    17807.98    587.81 o 
  -2  14  12    11178.76    10998.32    337.87 o 
  -1  14  12       17.22       41.46     65.17 o 
   0  14  12     4453.60     4426.59    255.09 o 
   1  14  12    10813.90    10512.47    419.66 o 
   2  14  12      352.12      294.84    122.91 o 
   3  14  12     2289.52     2719.22    226.54 o 
   4  14  12       10.36      -79.02    168.37 o 
  -8  15  12     1027.36      921.34    138.73 o 
  -7  15  12      203.38      194.63     95.59 o 
  -6  15  12        0.93      177.98    103.01 o 
  -5  15  12      131.83      138.20     78.16 o 
  -4  15  12     2046.21     2029.99    124.17 o 
  -3  15  12     2135.80     2347.65    138.09 o 
  -2  15  12     2461.25     2529.29    151.62 o 
  -1  15  12     5868.81     6093.76    233.27 o 
   0  15  12     3668.98     3988.77    240.46 o 
   1  15  12        9.90      101.68    152.03 o 
   2  15  12     2092.99     2070.55    266.01 o 
   3  15  12     2538.47     2195.07    209.70 o 
  -7  16  12      138.10      159.96     90.91 o 
  -6  16  12       73.77      194.53     84.71 o 
  -5  16  12     1382.20     1174.96    126.39 o 
  -4  16  12     1319.09     1468.62    109.05 o 
  -3  16  12      979.19     1248.21    101.87 o 
  -2  16  12      413.91      665.19     96.90 o 
  -1  16  12       88.42      172.56     78.80 o 
   0  16  12     4800.45     4829.74    275.11 o 
   1  16  12     2983.64     3266.25    233.53 o 
   2  16  12       21.60      -50.06    113.77 o 
   3  16  12     4026.25     4016.25    271.43 o 
  -7  17  12       46.56       33.39     87.92 o 
  -6  17  12      759.72      740.65    119.10 o 
  -5  17  12     4680.35     4744.51    222.72 o 
  -4  17  12     3156.44     3309.89    152.93 o 
  -3  17  12     8482.48     8507.12    253.01 o 
  -2  17  12     8821.19     8052.96    280.93 o 
  -1  17  12    11320.07    10537.69    332.45 o 
   0  17  12      226.47      338.06    166.72 o 
   1  17  12     1187.68      806.56    144.43 o 
   2  17  12       81.03       -0.41    122.87 o 
   3  17  12     1798.85     2105.16    425.90 o 
  -7  18  12       12.44      171.20     95.39 o 
  -6  18  12      647.69      722.08    117.24 o 
  -5  18  12     6308.09     6135.26    259.34 o 
  -4  18  12     1761.78     2136.15    153.59 o 
  -3  18  12     2750.73     2934.35    238.19 o 
  -2  18  12     2375.51     2807.41    164.01 o 
  -1  18  12     2158.87     2167.47    146.16 o 
   0  18  12      588.41      675.86    133.23 o 
   1  18  12     7820.42     7606.62    490.23 o 
   2  18  12       49.80       24.82    137.76 o 
   3  18  12      223.17      166.62    182.23 o 
  -7  19  12      942.41      891.14    134.81 o 
  -6  19  12      135.91       55.86     83.57 o 
  -5  19  12     3130.10     3228.62    193.85 o 
  -4  19  12      203.75      153.95     79.82 o 
  -3  19  12       48.44       22.96     61.99 o 
  -2  19  12      254.62      279.72     83.71 o 
  -1  19  12     2434.13     2525.13    157.35 o 
   0  19  12     1330.02     1642.80    174.84 o 
   1  19  12       35.44      231.26    142.72 o 
   2  19  12     1616.59     1366.85    248.63 o 
   3  19  12      502.55      595.35    151.08 o 
  -7  20  12      335.13      385.55    133.69 o 
  -6  20  12      763.34      926.12    130.60 o 
  -5  20  12      565.84      723.54    115.87 o 
  -4  20  12     4457.00     4578.04    221.26 o 
  -3  20  12     6823.48     6855.25    226.83 o 
  -2  20  12    12302.19    12180.14    374.60 o 
  -1  20  12      912.86     1155.32    118.68 o 
   0  20  12     5296.13     5085.01    279.56 o 
   1  20  12     6483.93     6390.35    450.51 o 
   2  20  12     4796.84     4592.43    398.39 o 
   3  20  12        0.32      -50.55    111.53 o 
  -7  21  12      903.94     1014.70    149.50 o 
  -6  21  12      976.69     1047.88    137.10 o 
  -5  21  12     1365.27     1397.73    142.72 o 
  -4  21  12     2286.97     2426.99    238.45 o 
  -3  21  12     4951.59     5300.22    199.25 o 
  -2  21  12     2806.86     2888.26    169.92 o 
  -1  21  12     2448.75     2704.17    168.24 o 
   0  21  12     4992.01     5201.75    288.25 o 
   1  21  12     1799.87     1897.62    261.46 o 
   2  21  12      508.44      268.07    168.37 o 
   3  21  12      149.82      301.58    188.23 o 
  -6  22  12      302.35      350.16    110.45 o 
  -5  22  12       10.08      -35.90     77.48 o 
  -4  22  12        0.51      -21.77     77.99 o 
  -3  22  12     5026.05     4860.67    230.71 o 
  -2  22  12       92.57      164.73     76.94 o 
  -1  22  12       11.22       72.33     73.84 o 
   0  22  12        3.14      152.96    119.76 o 
   1  22  12    11084.71    12415.00    684.25 o 
   2  22  12      873.76      924.20    232.08 o 
  -6  23  12       60.69      111.10     90.32 o 
  -5  23  12      279.44      311.03    160.68 o 
  -4  23  12        3.12       26.77     90.61 o 
  -3  23  12     2762.58     2854.41    214.35 o 
  -2  23  12     1157.81     1024.03    120.98 o 
  -1  23  12     1207.81     1187.74    126.17 o 
   0  23  12     2077.60     2490.86    280.07 o 
   1  23  12     1938.24     2475.97    299.93 o 
   2  23  12      384.89      322.27    196.09 o 
  -6  24  12     5543.83     5371.78    272.24 o 
  -5  24  12     5911.55     5805.12    271.89 o 
  -4  24  12     1441.99     1561.76    152.97 o 
  -3  24  12      220.12      335.34     98.81 o 
  -2  24  12       30.52        8.46     75.84 o 
  -1  24  12     1481.00     1604.35    140.68 o 
   0  24  12     7041.50     7503.61    491.06 o 
   1  24  12      414.39      312.75    186.99 o 
   2  24  12      907.39     1081.81    254.42 o 
  -6  25  12       71.04      134.32    109.87 o 
  -5  25  12      761.11      826.32    131.37 o 
  -4  25  12     2815.32     2855.07    196.79 o 
  -3  25  12     3227.14     2606.36    182.94 o 
  -2  25  12       57.21       42.19     73.53 o 
  -1  25  12      174.89      235.55     89.09 o 
   0  25  12     2295.84     2025.04    278.00 o 
   1  25  12      283.77      430.24    185.34 o 
   2  25  12     2035.18     1852.94    305.72 o 
  -5  26  12     1572.74     1579.54    166.84 o 
  -4  26  12     6901.07     7193.59    304.46 o 
  -3  26  12     1920.46     1912.01    165.75 o 
  -2  26  12     5049.50     4744.26    398.39 o 
  -1  26  12      933.78      966.72    144.77 o 
   0  26  12     3667.94     4096.82    369.02 o 
   1  26  12     6489.53     6296.86    483.20 o 
  -5  27  12       14.29      112.62     99.68 o 
  -4  27  12       19.48       90.99     91.99 o 
  -3  27  12      177.88      392.35    130.70 o 
  -2  27  12      544.70      577.20    140.64 o 
  -1  27  12      135.55      116.25    144.17 o 
   0  27  12       12.51      -57.09    143.97 o 
   1  27  12      923.66     1003.62    246.15 o 
  -5  28  12      295.27      330.87    115.98 o 
  -4  28  12      707.89      664.99    128.89 o 
  -3  28  12     1069.00     1020.23    173.79 o 
  -2  28  12      745.61      903.62    172.92 o 
  -1  28  12       11.15      172.68    112.15 o 
   0  28  12       55.95      -39.30    146.45 o 
   1  28  12     3664.81     3827.10    399.63 o 
  -4  29  12        1.73      -41.30     85.86 o 
  -3  29  12       35.87      114.44    116.29 o 
  -2  29  12       18.54      137.38    117.78 o 
  -1  29  12    11592.05    11837.48    719.83 o 
   0  29  12     1763.70     1890.17    281.73 o 
  -4  30  12      289.17      340.48    117.00 o 
  -3  30  12      130.72      151.71    127.74 o 
  -2  30  12        1.69      155.55    139.83 o 
  -1  30  12     2896.06     3047.28    359.50 o 
  -3  31  12     4162.26     3866.49    351.64 o 
  -2  31  12      360.00      314.41    195.26 o 
  -1  31  12     1091.12     1010.24    243.25 o 
  -8   1  13      195.20      113.36     95.08 o 
  -7   1  13     2991.24     2623.73    175.18 o 
  -6   1  13     1202.80     1446.55    114.31 o 
  -5   1  13     4461.71     4116.35    171.34 o 
  -4   1  13     5674.09     5564.32    193.53 o 
  -3   1  13    14964.62    14102.48    349.02 o 
  -2   1  13     3906.87     4051.32    246.29 o 
  -1   1  13     1266.06     1435.79    161.40 o 
   0   1  13     5327.65     5562.41    459.20 o 
   1   1  13     1723.21     1652.14    173.77 o 
   2   1  13        1.02       47.57    141.48 o 
   3   1  13     5008.11     5235.06    335.30 o 
  -8   2  13     1856.64     1464.12    148.48 o 
  -7   2  13       18.45       66.02     93.21 o 
  -6   2  13      706.99      728.37     93.15 o 
  -5   2  13     3436.42     3449.82    155.79 o 
  -4   2  13      754.61     1026.83    130.47 o 
  -3   2  13       48.84      109.38     63.81 o 
  -2   2  13    20121.25    18216.05    598.03 o 
  -1   2  13     2163.76     2080.71    184.67 o 
   0   2  13      377.17      448.01    126.06 o 
   1   2  13     8256.55     8395.12    366.33 o 
   2   2  13     2829.14     2928.06    300.96 o 
   3   2  13      291.10      384.85    133.09 o 
  -8   3  13      165.54      144.98     95.43 o 
  -7   3  13     1181.08     1439.74    131.01 o 
  -6   3  13      439.67      582.72     90.76 o 
  -5   3  13     2865.29     2612.42    162.12 o 
  -4   3  13     3271.77     3433.40    152.38 o 
  -3   3  13     2727.90     2914.31    140.19 o 
  -2   3  13     3088.08     3137.93    219.08 o 
  -1   3  13      911.10      944.24    240.98 o 
   0   3  13     4709.78     4746.23    264.44 o 
   1   3  13     2295.86     2098.60    191.01 o 
   2   3  13     6049.41     6358.13    321.05 o 
   3   3  13       57.92      256.08    128.25 o 
  -8   4  13      400.29      289.81    103.25 o 
  -7   4  13      184.21      215.99     75.69 o 
  -6   4  13     5535.09     5693.76    240.42 o 
  -5   4  13     4513.05     4122.22    170.29 o 
  -4   4  13        9.69       54.64     59.59 o 
  -3   4  13      531.47      584.29     78.46 o 
  -2   4  13    15994.50    15078.33    614.61 o 
  -1   4  13    32711.07    30576.69    912.82 o 
   0   4  13     3340.25     3297.99    219.97 o 
   1   4  13      793.87      985.81    149.34 o 
   2   4  13     3204.95     3280.23    236.32 o 
   3   4  13      560.44      911.87    274.07 o 
  -8   5  13      574.61      419.59    110.46 o 
  -7   5  13      638.44      733.37    113.39 o 
  -6   5  13     2461.07     2604.08    168.74 o 
  -5   5  13      277.86      352.16    113.30 o 
  -4   5  13     1679.88     2085.80    123.61 o 
  -3   5  13     3845.16     3511.78    151.20 o 
  -2   5  13      412.28      641.23     97.02 o 
  -1   5  13     7675.48     7559.49    454.65 o 
   0   5  13     1779.36     1632.75    171.92 o 
   1   5  13     5350.58     5587.52    293.84 o 
   2   5  13      715.26      688.22    136.06 o 
   3   5  13     5996.86     5956.26    328.06 o 
  -8   6  13       13.98      102.51     97.73 o 
  -7   6  13     1215.29      903.02    117.60 o 
  -6   6  13      516.66      381.78     82.88 o 
  -5   6  13     2803.47     2578.02    161.32 o 
  -4   6  13     3376.98     3200.27    148.49 o 
  -3   6  13     2640.81     2638.07    133.78 o 
  -2   6  13     1080.71     1230.30    115.72 o 
  -1   6  13     9477.29     9322.82    385.05 o 
   0   6  13      393.93      461.19    126.20 o 
   1   6  13     2647.64     2418.35    205.60 o 
   2   6  13     3577.42     3554.08    247.95 o 
   3   6  13      599.35      636.20    157.43 o 
  -8   7  13       82.46      146.78     95.56 o 
  -7   7  13     2046.81     1672.67    150.80 o 
  -6   7  13      184.71      167.64     72.15 o 
  -5   7  13     2740.67     2752.20    234.19 o 
  -4   7  13      571.31      544.60     82.14 o 
  -3   7  13       25.64       46.10     58.76 o 
  -2   7  13     1918.96     1737.94    133.49 o 
  -1   7  13     1290.31     1115.89    153.39 o 
   0   7  13     5512.76     5812.50    304.89 o 
   1   7  13       14.56       84.87     98.38 o 
   2   7  13      927.49      875.73    153.69 o 
   3   7  13        4.22      -91.88    200.23 o 
  -8   8  13     2027.94     1903.29    196.31 o 
  -7   8  13      153.06      235.57     89.48 o 
  -6   8  13      798.29      965.76    182.54 o 
  -5   8  13      731.35      841.08     95.26 o 
  -4   8  13      828.30      902.52     92.38 o 
  -3   8  13     3424.47     3492.42    149.87 o 
  -2   8  13     3717.21     3783.15    182.31 o 
  -1   8  13        0.61       47.14    106.11 o 
   0   8  13      734.73      763.81    135.91 o 
   1   8  13     6576.60     6139.02    311.40 o 
   2   8  13       42.16      -13.00     99.29 o 
   3   8  13       53.36       80.94    117.21 o 
  -8   9  13      107.95      193.59     97.90 o 
  -7   9  13       12.72       91.79     81.06 o 
  -6   9  13     3144.99     3234.03    160.45 o 
  -5   9  13     2529.00     2712.19    158.77 o 
  -4   9  13      891.60      822.18     94.23 o 
  -3   9  13      660.58      749.04     97.87 o 
  -2   9  13      596.90      651.40     99.04 o 
  -1   9  13     1825.06     2221.63    334.06 o 
   0   9  13       12.53       57.55    109.26 o 
   1   9  13        4.87      192.39    110.64 o 
   2   9  13      705.76      784.05    151.81 o 
   3   9  13     4269.28     4397.61    437.07 o 
  -8  10  13     1111.67     1071.79    144.67 o 
  -7  10  13     1836.06     2327.53    172.56 o 
  -6  10  13    10266.51     9915.13    428.97 o 
  -5  10  13     8443.13     7355.88    352.50 o 
  -4  10  13     4186.45     3961.15    165.34 o 
  -3  10  13     6288.21     5953.26    200.62 o 
  -2  10  13    13508.93    12921.65    381.77 o 
  -1  10  13    39631.82    39078.99   1113.34 o 
   0  10  13    13252.57    12573.50    472.84 o 
   1  10  13    13589.23    12702.68    484.16 o 
   2  10  13     1497.34     1468.90    181.23 o 
   3  10  13     1196.74     1466.96    271.80 o 
  -7  11  13       27.01       -9.06     72.97 o 
  -6  11  13     2039.60     2281.21    165.69 o 
  -5  11  13     4178.27     3929.40    194.32 o 
  -4  11  13      749.83      813.66     95.24 o 
  -3  11  13     1340.10     1317.20    114.29 o 
  -2  11  13     4143.83     4170.86    195.76 o 
  -1  11  13     2559.50     3389.66    281.73 o 
   0  11  13     1152.26     1161.87    153.88 o 
   1  11  13      543.14      493.42    146.03 o 
   2  11  13     1954.27     1811.59    264.97 o 
   3  11  13     2333.33     1684.57    280.90 o 
  -7  12  13       74.59      144.00     86.99 o 
  -6  12  13      125.85      176.60     86.67 o 
  -5  12  13       71.36       -1.92     62.66 o 
  -4  12  13     1726.77     1851.07    137.93 o 
  -3  12  13       25.30      115.92     73.06 o 
  -2  12  13     3688.56     3553.99    179.85 o 
  -1  12  13     1139.53     1179.34    160.51 o 
   0  12  13      393.78      244.25    182.85 o 
   1  12  13       16.87       53.38     99.00 o 
   2  12  13     1681.81     1947.80    198.37 o 
   3  12  13      177.38      411.21    181.20 o 
  -7  13  13      226.19      203.23     95.93 o 
  -6  13  13        1.79       53.62     76.07 o 
  -5  13  13      554.14      536.33     87.30 o 
  -4  13  13     2853.74     2609.48    274.42 o 
  -3  13  13     4117.89     3739.54    188.95 o 
  -2  13  13      287.06      335.94     88.12 o 
  -1  13  13       48.54       28.27    101.96 o 
   0  13  13      544.07      696.40    134.84 o 
   1  13  13     2029.89     1867.05    190.67 o 
   2  13  13     4626.14     4744.66    285.31 o 
   3  13  13       45.38      198.99    182.44 o 
  -7  14  13      837.49      929.84    248.01 o 
  -6  14  13      189.67      219.35    111.41 o 
  -5  14  13      224.96      367.60    112.40 o 
  -4  14  13      114.73       81.82     76.95 o 
  -3  14  13     1385.02     1251.08    161.50 o 
  -2  14  13       49.59       59.67     76.14 o 
  -1  14  13     1214.24     1444.20    167.75 o 
   0  14  13     3553.55     3251.30    318.75 o 
   1  14  13      452.65      499.55    134.76 o 
   2  14  13     1923.38     2345.65    291.66 o 
   3  14  13       16.69      -37.65    168.37 o 
  -7  15  13       14.44      -17.09     85.16 o 
  -6  15  13     7798.45     7965.29    539.46 o 
  -5  15  13      514.78      546.24    101.98 o 
  -4  15  13        5.08       20.82     58.03 o 
  -3  15  13      848.04      685.22    129.87 o 
  -2  15  13      124.24      112.06     80.08 o 
  -1  15  13     8775.43     8508.17    441.62 o 
   0  15  13      309.00      315.89    118.31 o 
   1  15  13     1253.11     1733.53    256.49 o 
   2  15  13       21.16      121.21    137.35 o 
   3  15  13    10840.79    11241.76    693.35 o 
  -7  16  13     2705.73     2426.34    235.33 o 
  -6  16  13     3190.14     3238.05    410.18 o 
  -5  16  13     7381.26     6921.88    337.87 o 
  -4  16  13     6773.79     6497.96    283.86 o 
  -3  16  13     8813.02     9047.26    309.81 o 
  -2  16  13     9228.09     9555.19    329.31 o 
  -1  16  13     9682.41     9763.66    402.30 o 
   0  16  13     5188.85     5692.70    401.70 o 
   1  16  13     1340.50     1301.51    173.34 o 
   2  16  13     1878.19     1863.70    281.73 o 
  -7  17  13       28.51       81.49    100.46 o 
  -6  17  13      241.06      306.12    113.98 o 
  -5  17  13       20.73       38.70     74.44 o 
  -4  17  13     1815.87     1523.59    131.40 o 
  -3  17  13     2483.65     2572.64    165.94 o 
  -2  17  13      158.43      337.33    112.78 o 
  -1  17  13      212.59      209.49    115.73 o 
   0  17  13      973.83     1199.68    165.10 o 
   1  17  13        0.06       -0.18    108.28 o 
   2  17  13     1008.22     1362.30    251.53 o 
  -7  18  13      248.55       97.64     97.89 o 
  -6  18  13       10.40      -29.55     75.93 o 
  -5  18  13      204.48      187.39     87.79 o 
  -4  18  13      652.32      638.93    105.92 o 
  -3  18  13     1707.60     1808.22    145.17 o 
  -2  18  13      995.15      973.64    115.20 o 
  -1  18  13     1847.56     1604.96    197.95 o 
   0  18  13       50.78       13.61    143.14 o 
   1  18  13       94.42      -79.43    122.87 o 
   2  18  13       24.37      307.38    183.27 o 
  -6  19  13      278.07      376.77    107.98 o 
  -5  19  13       19.04       26.84     97.72 o 
  -4  19  13     7059.74     6951.39    338.40 o 
  -3  19  13     3728.82     4322.94    209.20 o 
  -2  19  13       29.61       28.50     65.33 o 
  -1  19  13      727.94      955.51    147.69 o 
   0  19  13     4618.03     4725.06    279.43 o 
   1  19  13     2256.37     1985.74    269.32 o 
   2  19  13      548.72      604.82    224.22 o 
  -6  20  13      866.05      910.00    137.11 o 
  -5  20  13      691.28      776.45    123.58 o 
  -4  20  13       52.31      161.85     85.45 o 
  -3  20  13      591.20      558.68    102.10 o 
  -2  20  13      172.07      104.04     75.72 o 
  -1  20  13     4659.31     4402.51    295.17 o 
   0  20  13     1449.53     1866.42    314.82 o 
   1  20  13     1400.47     1398.70    246.56 o 
   2  20  13     1666.35     1819.43    299.10 o 
  -6  21  13     1661.41     1659.85    226.78 o 
  -5  21  13        4.83      115.63     87.67 o 
  -4  21  13       16.60       92.18     83.10 o 
  -3  21  13      501.42      436.08    100.94 o 
  -2  21  13       78.45       13.09     73.57 o 
  -1  21  13     4580.24     4652.59    279.45 o 
   0  21  13     2762.50     2551.68    359.71 o 
   1  21  13      855.30     1249.36    243.67 o 
   2  21  13      611.86      577.10    220.50 o 
  -6  22  13      489.12      716.18    148.91 o 
  -5  22  13     3666.49     4410.89    280.60 o 
  -4  22  13     1541.00     1255.05    138.35 o 
  -3  22  13     1235.50     1228.57    263.11 o 
  -2  22  13     7729.94     7967.48    295.18 o 
  -1  22  13     1320.39     1377.46    175.81 o 
   0  22  13      392.68      321.03    172.51 o 
   1  22  13     3541.76     4266.85    384.74 o 
  -5  23  13     2608.47     2236.08    183.28 o 
  -4  23  13       12.26       27.21     86.11 o 
  -3  23  13      327.75      377.51    125.79 o 
  -2  23  13     3833.85     3853.60    224.26 o 
  -1  23  13       55.26      109.46    113.88 o 
   0  23  13       23.09       31.85    137.35 o 
   1  23  13      252.65      305.31    185.75 o 
  -5  24  13      350.28      470.08    124.14 o 
  -4  24  13        3.23      -73.35     83.63 o 
  -3  24  13     3324.50     3252.47    342.54 o 
  -2  24  13      949.29     1026.23    127.85 o 
  -1  24  13     1405.25     1413.75    351.23 o 
   0  24  13       53.88       67.43    150.17 o 
   1  24  13        2.51      -14.89    156.79 o 
  -5  25  13      565.15      533.98    126.80 o 
  -4  25  13     1319.76     1062.65    138.48 o 
  -3  25  13     1549.38     1466.96    247.39 o 
  -2  25  13     1672.17     1964.47    161.91 o 
  -1  25  13       17.20       -9.60    116.22 o 
   0  25  13    10850.63    10649.76    634.61 o 
  -4  26  13        6.83      -76.05     79.75 o 
  -3  26  13      356.36      403.00    136.70 o 
  -2  26  13     2141.57     2115.40    240.36 o 
  -1  26  13     3760.24     4644.14    392.18 o 
   0  26  13      436.41      690.46    219.26 o 
  -4  27  13      268.45      143.64    103.13 o 
  -3  27  13      254.28      242.55    225.26 o 
  -2  27  13        1.97       24.88    111.88 o 
  -1  27  13      156.65       37.23    161.75 o 
  -3  28  13      106.37       12.39    109.26 o 
  -2  28  13     2225.70     2747.13    245.27 o 
  -1  28  13     1527.30      802.16    220.50 o 
  -7   0  14     6072.72     4899.81    732.86 o 
  -6   0  14      278.56      542.46    209.95 o 
  -5   0  14    17134.04    16606.17    582.53 o 
  -4   0  14     9969.15     9627.85    639.16 o 
  -3   0  14    12907.20    12877.82    473.68 o 
  -2   0  14      461.60      565.52    191.13 o 
  -1   0  14        1.19      -10.34    126.18 o 
   0   0  14     3366.28     3661.20    351.23 o 
   1   0  14     7135.95     6976.97    486.51 o 
   2   0  14    11510.34    11901.19    683.84 o 
   3   0  14      500.73      589.10    218.43 o 
  -7   1  14       64.61      198.89     79.48 o 
  -6   1  14     1395.78     1479.32    120.76 o 
  -5   1  14       70.37      301.16     74.54 o 
  -4   1  14     4384.33     4046.44    175.83 o 
  -3   1  14     2020.30     1925.54    123.99 o 
  -2   1  14       49.98       42.37    105.89 o 
  -1   1  14      268.25      483.23    122.36 o 
   0   1  14     4901.60     5270.83    286.38 o 
   1   1  14     6758.41     7027.65    344.58 o 
   2   1  14     2239.15     2404.55    218.52 o 
   3   1  14      729.93      835.53    170.69 o 
  -7   2  14      276.45      288.91     83.46 o 
  -6   2  14      435.70      289.56     79.78 o 
  -5   2  14     1974.37     1876.74    129.04 o 
  -4   2  14      770.75      851.64     95.17 o 
  -3   2  14     3571.49     3607.24    160.41 o 
  -2   2  14     1525.16     1386.90    168.16 o 
  -1   2  14     2090.50     1659.00    192.78 o 
   0   2  14     1885.45     1934.12    189.49 o 
   1   2  14      134.28       -0.43    106.77 o 
   2   2  14     2496.63     2857.00    235.78 o 
   3   2  14     1784.67     2068.29    223.82 o 
  -7   3  14        5.09      -38.06     65.92 o 
  -6   3  14      365.62      410.60     86.24 o 
  -5   3  14        1.02      -74.47     60.47 o 
  -4   3  14     1733.66     1636.57    116.96 o 
  -3   3  14     1366.20     1484.34    124.50 o 
  -2   3  14     4194.86     4091.25    316.27 o 
  -1   3  14      887.56     1074.11    221.74 o 
   0   3  14       13.89      127.96    108.10 o 
   1   3  14       90.04       79.78    127.42 o 
   2   3  14      649.62      468.59    212.02 o 
   3   3  14        0.35       11.17    124.38 o 
  -7   4  14      252.08      180.37     80.07 o 
  -6   4  14        1.12        9.20     61.62 o 
  -5   4  14        0.33      -48.86     61.94 o 
  -4   4  14      982.68     1182.12    105.81 o 
  -3   4  14     7652.30     7127.28    265.58 o 
  -2   4  14       17.92      160.65    111.20 o 
  -1   4  14      655.75      707.42    138.36 o 
   0   4  14     4923.64     4712.33    270.00 o 
   1   4  14     1207.74     1260.42    187.20 o 
   2   4  14       18.25      -49.80    112.01 o 
   3   4  14     2587.19     2964.77    278.83 o 
  -7   5  14      365.16      433.61     87.99 o 
  -6   5  14     2078.45     1974.11    133.87 o 
  -5   5  14      521.03      487.38     88.13 o 
  -4   5  14     1604.95     1835.15    124.05 o 
  -3   5  14     6296.12     5861.96    272.51 o 
  -2   5  14     3034.20     3159.65    227.08 o 
  -1   5  14        7.26       95.84    109.18 o 
   0   5  14    14713.19    14328.22    686.11 o 
   1   5  14     3758.86     3740.11    253.15 o 
   2   5  14     3459.37     3904.42    560.35 o 
  -7   6  14     2517.46     2095.61    209.15 o 
  -6   6  14      619.42      540.63     90.12 o 
  -5   6  14     6405.86     6508.91    267.69 o 
  -4   6  14    10738.82    10509.13    297.87 o 
  -3   6  14    11859.42    11320.15    450.83 o 
  -2   6  14     1008.50     1049.49    146.99 o 
  -1   6  14      755.41      707.32    191.75 o 
   0   6  14     2392.11     2658.91    211.24 o 
   1   6  14     1434.75     1678.74    186.05 o 
   2   6  14      941.37     1340.66    183.69 o 
  -7   7  14     2825.84     2736.36    217.60 o 
  -6   7  14       15.85       23.71     63.07 o 
  -5   7  14      939.58     1082.84    107.67 o 
  -4   7  14      475.78      585.89     88.01 o 
  -3   7  14      177.81      314.25     87.94 o 
  -2   7  14       51.95       55.58    108.96 o 
  -1   7  14       32.15      -70.83     87.61 o 
   0   7  14       16.34      129.42    104.62 o 
   1   7  14     5449.88     5844.04    313.09 o 
   2   7  14     2706.03     3084.94    243.81 o 
  -7   8  14       53.83      208.15     93.76 o 
  -6   8  14       60.29      116.61    107.42 o 
  -5   8  14       30.16      -16.27     61.10 o 
  -4   8  14     5686.63     5459.59    200.37 o 
  -3   8  14       10.44       71.90     76.91 o 
  -2   8  14     4544.60     4767.56    269.39 o 
  -1   8  14      773.92      631.73    135.64 o 
   0   8  14      988.18      915.85    186.78 o 
   1   8  14      584.23      551.26    154.93 o 
   2   8  14      572.11      644.45    213.88 o 
  -7   9  14      220.02      297.21     98.38 o 
  -6   9  14     2338.02     2366.92    202.29 o 
  -5   9  14       35.93      -12.09     67.11 o 
  -4   9  14      621.78      798.53     95.45 o 
  -3   9  14     4014.28     4083.95    199.22 o 
  -2   9  14     9593.50     9553.53    401.20 o 
  -1   9  14     1256.78     1490.09    175.16 o 
   0   9  14        5.52      -16.54    106.36 o 
   1   9  14      525.48      545.68    140.22 o 
   2   9  14      494.80      492.89    150.64 o 
  -7  10  14      331.47      207.26    172.30 o 
  -6  10  14     1298.76     1299.37    120.12 o 
  -5  10  14     2335.63     2168.41    159.38 o 
  -4  10  14        0.10       60.33     65.90 o 
  -3  10  14     1040.54     1312.06    129.20 o 
  -2  10  14      619.85      613.63    201.47 o 
  -1  10  14     1153.70     1087.76    153.58 o 
   0  10  14        0.55       73.16    111.06 o 
   1  10  14      649.23      729.38    147.39 o 
   2  10  14      517.47      600.13    156.62 o 
  -7  11  14        6.75      -39.21     80.37 o 
  -6  11  14      114.18      192.14     87.23 o 
  -5  11  14        9.53      -28.00     64.00 o 
  -4  11  14     1400.78     1231.15    110.67 o 
  -3  11  14     5231.23     5556.88    234.91 o 
  -2  11  14     4382.47     4442.64    334.27 o 
  -1  11  14      903.84      791.35    150.67 o 
   0  11  14     8702.65     7544.04    429.42 o 
   1  11  14     5945.43     5330.29    302.08 o 
   2  11  14     2926.32     3381.44    262.32 o 
  -7  12  14        6.47       13.63     91.03 o 
  -6  12  14      162.94      136.46     85.51 o 
  -5  12  14      111.15      296.57     81.59 o 
  -4  12  14    12961.12    12915.39    345.86 o 
  -3  12  14     7134.92     6299.56    250.93 o 
  -2  12  14      911.30      961.64    175.41 o 
  -1  12  14     2361.43     2224.29    201.68 o 
   0  12  14      112.49       79.33    107.95 o 
   1  12  14     2094.53     1892.95    249.04 o 
   2  12  14     1803.00     1811.95    208.45 o 
  -7  13  14     2169.34     2335.95    290.83 o 
  -6  13  14      229.87       77.31     80.38 o 
  -5  13  14     4860.24     5059.31    248.40 o 
  -4  13  14       82.72       37.89     81.45 o 
  -3  13  14      636.82      706.19    106.63 o 
  -2  13  14      860.07      732.01    278.00 o 
  -1  13  14     1401.95     1450.02    172.16 o 
   0  13  14      219.96      178.05    119.52 o 
   1  13  14      129.74       89.59    120.57 o 
   2  13  14      886.50      740.93    231.26 o 
  -6  14  14      353.20      241.53    113.99 o 
  -5  14  14     2038.83     2068.79    562.21 o 
  -4  14  14     1943.90     2009.38    133.71 o 
  -3  14  14        1.80      -25.20     72.38 o 
  -2  14  14     3314.56     3428.54    271.80 o 
  -1  14  14      206.17      119.05    111.71 o 
   0  14  14     4525.75     4001.86    263.63 o 
   1  14  14       39.53      -26.19    113.23 o 
   2  14  14      338.97      134.45    185.75 o 
  -6  15  14     3648.89     3228.16    331.58 o 
  -5  15  14      887.62      983.54    125.13 o 
  -4  15  14      350.38      535.68     88.53 o 
  -3  15  14     3152.76     3096.87    179.59 o 
  -2  15  14     3632.43     3701.63    246.81 o 
  -1  15  14     1920.26     1951.26    197.55 o 
   0  15  14      504.56      332.62    127.23 o 
   1  15  14     6053.75     5585.32    323.42 o 
   2  15  14     3362.40     3537.92    383.08 o 
  -6  16  14      230.30      271.38    105.99 o 
  -5  16  14     1635.52     1486.51    173.55 o 
  -4  16  14     3971.32     3873.84    175.11 o 
  -3  16  14      535.46      482.82    106.68 o 
  -2  16  14      517.44      548.34    233.32 o 
  -1  16  14       55.55       15.38    110.51 o 
   0  16  14     2642.91     2475.94    219.41 o 
   1  16  14      114.12      271.75    142.12 o 
  -6  17  14     1431.10     1262.83    191.76 o 
  -5  17  14      643.34      815.52    121.30 o 
  -4  17  14     2177.42     1912.43    134.74 o 
  -3  17  14     2461.28     2531.08    170.50 o 
  -2  17  14     2029.32     2149.40    251.32 o 
  -1  17  14     1814.88     1580.08    180.80 o 
   0  17  14      813.78      959.77    167.27 o 
   1  17  14    12069.56    12563.93    704.94 o 
  -6  18  14      163.70      141.25     91.79 o 
  -5  18  14       39.62      112.96     84.30 o 
  -4  18  14     3850.97     3724.91    324.75 o 
  -3  18  14      794.48      836.75    117.15 o 
  -2  18  14     4082.40     4374.48    269.01 o 
  -1  18  14     1149.56      978.30    160.33 o 
   0  18  14      123.78      265.46    125.50 o 
   1  18  14      236.78      224.22    174.17 o 
  -5  19  14      272.56      205.97     96.09 o 
  -4  19  14      277.99      251.54     96.76 o 
  -3  19  14     1102.95     1092.87    128.74 o 
  -2  19  14      898.44      751.65    147.61 o 
  -1  19  14     1273.84     1186.61    172.44 o 
   0  19  14     1876.21     2342.27    433.76 o 
   1  19  14      769.36      654.47    216.36 o 
  -5  20  14     3969.82     3993.84    267.50 o 
  -4  20  14     4014.91     3803.27    250.51 o 
  -3  20  14     5741.65     5870.15    254.84 o 
  -2  20  14       26.87      -34.23    109.24 o 
  -1  20  14     3097.59     3135.28    686.11 o 
   0  20  14     1868.77     1805.48    416.59 o 
  -5  21  14      425.70      488.49    116.74 o 
  -4  21  14     1646.00     1776.41    265.59 o 
  -3  21  14      870.60      847.51    123.83 o 
  -2  21  14       16.77       13.04    111.35 o 
  -1  21  14     6144.55     6230.48    336.32 o 
   0  21  14       34.98       47.99    160.10 o 
  -5  22  14     1072.42     1037.72    168.03 o 
  -4  22  14     6858.63     6010.17    462.93 o 
  -3  22  14      324.80      270.73    123.34 o 
  -2  22  14        6.63     -101.94     67.96 o 
  -1  22  14     2006.34     1999.08    212.33 o 
   0  22  14      233.22      -40.13    151.83 o 
  -4  23  14      475.94      493.23    170.24 o 
  -3  23  14        0.08      186.15    120.38 o 
  -2  23  14      719.36      879.96    128.04 o 
  -1  23  14      459.86      429.57    149.47 o 
  -4  24  14      262.05      436.36    144.21 o 
  -3  24  14      311.59      439.26    135.99 o 
  -2  24  14     3845.52     3887.21    218.92 o 
  -1  24  14     4857.49     4833.89    408.73 o 
  -3  25  14     5445.02     5191.84    366.33 o 
  -2  25  14      450.75      473.49    115.99 o 
  -7   1  15     1057.15     1132.89    136.68 o 
  -6   1  15     1323.60     1270.96    135.67 o 
  -5   1  15     1616.12     1598.17    123.25 o 
  -4   1  15       54.49       35.20     87.65 o 
  -3   1  15      971.93      801.16    213.26 o 
  -2   1  15     6224.00     6639.83    333.00 o 
  -1   1  15    20737.60    19591.29    667.01 o 
   0   1  15       61.22       55.21    112.27 o 
   1   1  15     1478.24     1342.12    230.01 o 
  -7   2  15     2252.33     2110.96    169.07 o 
  -6   2  15      946.02      924.97    107.29 o 
  -5   2  15     1283.22     1384.29    117.89 o 
  -4   2  15     9774.84     8739.37    269.15 o 
  -3   2  15      141.78       78.07    111.24 o 
  -2   2  15       15.69       80.74    214.71 o 
  -1   2  15      811.58      929.57    267.87 o 
   0   2  15      308.65      352.01    234.15 o 
   1   2  15       83.96      131.93    121.97 o 
  -7   3  15       54.21      160.83     85.12 o 
  -6   3  15     1201.37     1413.37    122.84 o 
  -5   3  15      578.80      630.96    105.21 o 
  -4   3  15      191.14      392.41     82.47 o 
  -3   3  15     1368.49     1221.31    168.79 o 
  -2   3  15       62.20       35.91    114.30 o 
  -1   3  15     6480.32     5904.53    617.85 o 
   0   3  15     3467.54     3503.03    267.25 o 
   1   3  15     5649.97     5953.89    328.50 o 
  -6   4  15     5175.75     5247.44    209.32 o 
  -5   4  15     2046.87     2205.34    140.06 o 
  -4   4  15      201.50      292.78     77.93 o 
  -3   4  15      856.64      695.05    147.31 o 
  -2   4  15       37.75      -44.40    106.13 o 
  -1   4  15      126.23      174.21    120.57 o 
   0   4  15      103.35       29.79    120.80 o 
   1   4  15     1613.32     1975.52    207.88 o 
  -6   5  15     1848.71     1929.86    138.63 o 
  -5   5  15      802.50      816.49    101.53 o 
  -4   5  15      193.74      342.40     80.13 o 
  -3   5  15      242.26      152.46    111.04 o 
  -2   5  15     5946.01     5948.22    466.44 o 
  -1   5  15     4101.30     4257.25    270.72 o 
   0   5  15     1283.81     1252.89    232.50 o 
   1   5  15     1759.94     1792.69    198.53 o 
  -6   6  15       24.04       55.59     73.46 o 
  -5   6  15       65.63      216.02     78.67 o 
  -4   6  15      404.70      386.03     79.05 o 
  -3   6  15     3332.54     3197.86    240.92 o 
  -2   6  15     3547.52     3618.62    362.81 o 
  -1   6  15      260.04      355.71    141.07 o 
   0   6  15      410.00      409.61    140.87 o 
   1   6  15     3742.30     4398.37    283.05 o 
  -6   7  15      135.05      127.08    100.77 o 
  -5   7  15     1328.61     1453.44    167.55 o 
  -4   7  15      181.96      341.37     79.95 o 
  -3   7  15     1780.93     1545.02    181.18 o 
  -2   7  15     1421.45     1335.28    179.03 o 
  -1   7  15     8111.41     7260.05    354.07 o 
   0   7  15        4.75      -69.18    107.42 o 
   1   7  15      117.30       52.55    118.74 o 
  -6   8  15      275.63      204.18     85.90 o 
  -5   8  15     2956.22     2813.30    154.16 o 
  -4   8  15     7522.22     7328.83    242.80 o 
  -3   8  15      102.27      157.86    116.83 o 
  -2   8  15      738.70      741.60    153.83 o 
  -1   8  15     1072.57      949.15    162.52 o 
   0   8  15      408.18      518.60    199.61 o 
   1   8  15      812.94      884.90    167.40 o 
  -6   9  15      875.15      984.61    114.41 o 
  -5   9  15       49.94       76.98     73.23 o 
  -4   9  15       45.79       95.62     86.02 o 
  -3   9  15       56.45     -102.38    107.70 o 
  -2   9  15     6811.54     6104.51    319.02 o 
  -1   9  15     4556.39     4375.88    277.13 o 
   0   9  15     4100.91     4114.04    554.56 o 
   1   9  15      128.77      -71.50    116.66 o 
  -6  10  15     4228.92     4384.53    198.10 o 
  -5  10  15     1968.81     1752.19    129.95 o 
  -4  10  15     2581.41     2540.86    171.53 o 
  -3  10  15      185.91       65.98    118.95 o 
  -2  10  15      274.28      301.02    129.14 o 
  -1  10  15      273.48      163.21    127.10 o 
   0  10  15      901.67      938.47    156.35 o 
   1  10  15       84.04      180.12    123.14 o 
  -6  11  15      508.35      713.00    126.23 o 
  -5  11  15      221.55      276.77     84.65 o 
  -4  11  15     2085.04     1994.10    158.64 o 
  -3  11  15      210.53      133.21    117.72 o 
  -2  11  15     3719.93     3566.59    255.35 o 
  -1  11  15      136.81       30.10    113.02 o 
   0  11  15     7190.96     7734.19    373.36 o 
   1  11  15      915.73      496.80    149.74 o 
  -6  12  15        9.23      -39.12     82.60 o 
  -5  12  15     1212.21     1230.87    118.33 o 
  -4  12  15      888.99      545.47    110.72 o 
  -3  12  15     2698.53     2422.20    217.91 o 
  -2  12  15      307.77      406.60    151.21 o 
  -1  12  15      282.50      -59.81    104.87 o 
   0  12  15        3.64      160.33    124.80 o 
   1  12  15      478.76      363.33    164.86 o 
  -6  13  15        9.54      -15.29    106.90 o 
  -5  13  15      137.64      114.61     93.36 o 
  -4  13  15      182.68      175.98    114.24 o 
  -3  13  15     2349.61     2374.94    167.99 o 
  -2  13  15      700.67      898.44    156.66 o 
  -1  13  15      366.63      390.40    141.25 o 
   0  13  15      635.45      737.74    187.40 o 
   1  13  15      472.56      325.12    149.07 o 
  -5  14  15     3705.75     3683.88    212.18 o 
  -4  14  15      805.69      817.86    120.08 o 
  -3  14  15     3481.94     3697.91    200.21 o 
  -2  14  15       68.16      140.69    122.34 o 
  -1  14  15     1099.15      952.62    166.81 o 
   0  14  15     1733.21     1666.05    203.01 o 
  -5  15  15       75.97       94.41     98.51 o 
  -4  15  15      495.03      525.36    110.70 o 
  -3  15  15        7.22       91.19     83.76 o 
  -2  15  15     9028.30     8897.56    403.85 o 
  -1  15  15     6531.59     6377.39    343.09 o 
   0  15  15     5905.44     6002.55    339.23 o 
  -5  16  15     1199.70      994.04    132.98 o 
  -4  16  15      184.64       73.19     98.09 o 
  -3  16  15       26.56       -9.01     88.07 o 
  -2  16  15     1802.43     1660.36    194.83 o 
  -1  16  15     1236.83     1344.79    191.51 o 
   0  16  15     5138.25     4806.39    310.39 o 
  -5  17  15       86.42      175.10     99.07 o 
  -4  17  15      516.82      409.90    104.19 o 
  -3  17  15      123.61      278.32     99.83 o 
  -2  17  15      284.47      253.55    135.35 o 
  -1  17  15      184.32      307.51    278.62 o 
   0  17  15     3172.77     3074.67    255.64 o 
  -4  18  15      444.25      584.91    116.24 o 
  -3  18  15      531.54      335.81    105.33 o 
  -2  18  15      115.79      -69.74    135.69 o 
  -1  18  15      910.21     1019.64    177.61 o 
  -4  19  15      578.60      622.10    148.17 o 
  -3  19  15      217.09      146.51     90.83 o 
  -2  19  15       24.61       69.80    120.77 o 
  -1  19  15     1227.91     1414.53    257.94 o 
  -3  20  15     2167.42     2397.29    179.64 o 
  -2  20  15       10.97       15.45    124.04 o 
  -5   0  16      249.45      226.57    116.52 o 
  -4   0  16      958.74      957.70    230.43 o 
  -3   0  16     5419.64     5701.96    446.79 o 
  -2   0  16      376.73      431.07    186.16 o 
  -1   0  16     1355.19     1861.63    291.24 o 
   0   0  16     2513.73     2698.53    340.88 o 
  -5   1  16     1441.73     1434.32    127.78 o 
  -4   1  16     2196.88     2282.14    215.03 o 
  -3   1  16     6061.68     5139.22    301.35 o 
  -2   1  16     3656.08     3380.13    252.14 o 
  -1   1  16      965.47      932.57    283.59 o 
   0   1  16       30.54      172.21    123.54 o 
  -5   2  16      364.91      227.83     86.17 o 
  -4   2  16      493.94      398.70    177.06 o 
  -3   2  16     2442.05     2396.77    222.45 o 
  -2   2  16      475.53      415.03    139.67 o 
  -1   2  16     1230.50     1252.74    174.63 o 
   0   2  16      784.94      818.32    180.78 o 
  -5   3  16       80.94       46.69     76.17 o 
  -4   3  16       22.86      -11.59    114.39 o 
  -3   3  16      119.52       17.69    123.86 o 
  -2   3  16       68.59      102.01    206.85 o 
  -1   3  16      238.04      310.17    137.67 o 
   0   3  16     1882.80     2006.37    215.94 o 
  -5   4  16      133.08      246.40     83.26 o 
  -4   4  16     3034.31     2601.89    226.82 o 
  -3   4  16      500.62      422.38    144.76 o 
  -2   4  16     2663.21     2665.02    277.38 o 
  -1   4  16      740.33      958.70    165.08 o 
   0   4  16      883.45      724.63    164.67 o 
  -5   5  16     5516.77     5348.48    215.09 o 
  -4   5  16     1698.89     1454.98    183.84 o 
  -3   5  16     1348.48     1500.85    193.21 o 
  -2   5  16     3072.17     3148.50    250.68 o 
  -1   5  16     1501.01     1623.02    196.40 o 
   0   5  16     2035.12     2460.42    234.39 o 
  -5   6  16       17.38      -44.10     88.98 o 
  -4   6  16       44.19      -80.67    120.52 o 
  -3   6  16     1947.76     1991.33    212.29 o 
  -2   6  16      320.69      381.86    250.70 o 
  -1   6  16       84.22      -33.02    172.30 o 
   0   6  16     1248.74     1561.06    206.22 o 
  -5   7  16      815.78      706.93    104.90 o 
  -4   7  16     2084.06     2134.44    168.56 o 
  -3   7  16     5968.03     5458.30    310.78 o 
  -2   7  16     1865.85     1932.73    205.32 o 
  -1   7  16     1459.40     1451.06    194.43 o 
   0   7  16      147.86      102.55    133.59 o 
  -5   8  16      244.61      203.43     86.21 o 
  -4   8  16        3.47       94.31     92.92 o 
  -3   8  16     3351.09     3598.58    265.94 o 
  -2   8  16      254.57      246.59    188.85 o 
  -1   8  16      360.55      281.31    135.52 o 
   0   8  16      281.60      322.73    147.67 o 
  -5   9  16      565.98      465.22     93.54 o 
  -4   9  16     1466.59     1494.79    148.84 o 
  -3   9  16       53.70      336.93    135.97 o 
  -2   9  16      303.68      182.21    176.65 o 
  -1   9  16      159.58       92.15    131.04 o 
  -5  10  16       30.40      150.04     83.81 o 
  -4  10  16      788.27      882.27    129.07 o 
  -3  10  16      151.64      128.29    125.87 o 
  -2  10  16      674.94      885.91    168.78 o 
  -1  10  16     1022.57     1159.58    256.90 o 
  -4  11  16     5420.49     5392.17    253.14 o 
  -3  11  16     2641.82     2562.19    236.87 o 
  -2  11  16      144.07      352.32    144.12 o 
  -1  11  16     1320.33     1383.01    226.08 o 
  -4  12  16      167.67      247.68    170.57 o 
  -3  12  16     4629.00     4461.45    532.43 o 
  -2  12  16      143.24      163.42    134.77 o 
  -1  12  16       15.74       57.73    246.77 o 
  -4  13  16     2153.12     2275.58    239.06 o 
  -3  13  16     3380.25     3499.40    379.57 o 
  -2  13  16     2974.90     3007.30    254.12 o 
  -3  14  16      768.44      921.94    196.09 o 
  -2  14  16     2663.17     2915.54    253.31 o 
                                                 
